# Supplementary material for: New Genes in the Drosophila Y Chromosome: Lessons from D. willistoni
Source: Genes (Basel). 2021 Nov 18;12(11):1815. doi: 10.3390/genes12111815 (PMC8623413; doi:10.3390/genes12111815)
Supplement: Supplementary file 1 [file genes-12-01815-s001.zip]

Archive with 6 entries (6 files):
- AF_vir_mel_wil_conservative_data.txt
- AF_vir_mel_wil_data.txt
- genes-1429201-supplementary-final.pdf
- Poisson_regression.R
- wilYgenes_25oct2021_cds.fasta
- YGS_results.xlsx
