# Supplementary material for: New Genes in the Drosophila Y Chromosome: Lessons from D. willistoni
Source: Genes (Basel). 2021 Nov 18;12(11):1815. doi: 10.3390/genes12111815 (PMC8623413; doi:10.3390/genes12111815)
Supplement: Supplementary file 1 [file genes-12-01815-s001.zip › AF_vir_mel_wil_conservative_data.txt]

branchlength	events	gainloss	branch_name
62.2	1	loss	B_mel
62.2	5	gain	B_mel
62.2	0	loss	B_wil
62.2	10	gain	B_wil
0.7	0	loss	A_B
0.7	2	gain	A_B
62.9	0	loss	A_vir
62.9	4	gain	A_vir
