# Supplementary material for: New Genes in the Drosophila Y Chromosome: Lessons from D. willistoni
Source: Genes (Basel). 2021 Nov 18;12(11):1815. doi: 10.3390/genes12111815 (PMC8623413; doi:10.3390/genes12111815)
Supplement: Supplementary file 1 [file genes-12-01815-s001.zip › wilYgenes_25oct2021_cds.fasta]

>GK21041  D. melanogaster ortholog: CG18155 
ATGATTCTAGTGAGGCGGCGGTTGCCACGTATACTTTGGAGGCCTTGGCTACGACTGTGTTGCACTGAGTTGGTTCATAAGGATGATTTAATTGAAAAATTAAGAATTAGTTATATTAAGGAGAAAGAGAGTAATTTTGTTGTGCCTACGTTCAAAAAAGCTTTGCTTTACCCCGATAAAATTGCGGTTAAGGATTTCTGTGGTGAATTTACGTATTTCCAGTTGTATTTAACTGCAAAACGATTGGCTATACAAATATCAAATATATGTGGCAGTGCCTCGCTCTCAAATGTAGCATTTCTTTCATCGAATAACGTTTTGTGGATTGTAATACAGTGGAGTTGTTGGATATCTGGACAAGTAGCTGTTCCACTGGAGTCGACTCAAACATTGGAGCAACTACGAAGACAGGCAAATGATTTCAAGCCAAAACTTGTGGTAGCTACTGCTGACTGCGAGCATATTGCTAAGAATTTGTCTGGTATGTTGAAAACAGCCACCATAATTGTGGATCATAGCTTTATACCTAACCTTGAAGGCATTTCATCGACATCAATGTATGAAAGACAGTTAGTTCGCATTCAGGGTAAGATACTACCCGAGAGTACTATTGCTAACGACTTTTATTCCTGGGCTCCAGCAATGCTCATATATACACCAAACACTATTAAAAGTCCAAAACGAGTAACACTCACGCATCGTAACCTTGAAGTGCAGCAAAATTGCTTGATAGACAGTTTGGGATTGGGAAGTAGGGATTGCATGTTGCCCATTATTCCAATGAATCGGATGCACACAATTTTTGGTAGCCTGCTCTCAGTTGGTGGCAACGTTTTACTGCAAAATAAATTTGATGGTCGTAATGCGTGGAGTTCCCTACTAAGTATAAATAGCCCATCCAAGCAACGAGTTAACCTCTTCATGGCAATGCCAATTATTTATAAGCGTCTTATAGCTGAGTATGATAAGATGTTTGCTCAAGATTCTCGTATGGTTGAGTATATTGTCAATCATTGCAAACATAAGATACGCTTAATGATCACTGCATTTGCCCTGTTACCAAATTCGGTAGTCCATCGTTGGCGTGAAATCACTGCTCAAATTATATACGAATACTATGGGACCTTAGAAACCGGATTAGTAATAGGACATCACATTAATGAGAAGACCAGATCACTCGAGTCAGCTGCGCATAGTCCAGGCACCTTGGGTATTCCTCTTAAAGGTGTGGTCGCTCGGTTAACAAACAGCAATGGCAAAGAGCTTATAAGATTTGGTTCTGCAATTCATGAAATGGTAATGCTTGATTCCGCTGTCATAGGGGAGTTGCAAATAGCAGGAGAGGATCTTTTTACCATTAAGCCTGTGAATCCACAATTATCAGGAAACAATGTTGATGCTGTTAATCCTTTTAAGAAACTCTCAGTTTCAGATTCAACTTCAATTCAACCGAAGTTATCTTTAGATGTTGATGCTTACCCAGTAAACGCAGATGGTATTCGTATATTCACTCCAAATGATGAGTTGTCTCCATATGAACCCGCACCAAAGACCGACCTTCAGTATACTTATTTTAAAACGGGTGACATCTTCGCCTATATCAATGATAATTTTTATTTTCTTAGCAAGACTACTGATGTTTTCACAGTTGGCGGCTACAAAATATATTGTTCGGATATCAAAAAAGTCCTGATAGCTCACCCTAATATCAACGATGTGGCCATTTTAGGCATACCCAATAAAGTGTGGGGTCATCGCCTTGGTGTCATCTGTATAGTGGCGTCAGGTGCCAATGTGGATATAAATGCCATTCAAATTTATTGTTATCGTTATTTACCCTTCCACAAATGTCCTACTGTTTTTAAGACTCTAGTGTCAAAGTAA
>GK20609 D. melanogaster ortholog: CG15580 
ATGGATTTCGATGACAATGAGGAGGTTTCTTTACCGCCACATCATGCCTATCTATTTCGCAATCCCAAAGAACAAAATTTACTAGCCGAATATGAAGTCTATAATCCATCGTTGAGTGTTCGTCGTTTGTTTAGTGAAAGGAATCGTGAGATATATTCAGAGGCTTTCATTGAAAATAATCATGTTGGCCCGCTAACAGATTTGTGCATTGAGGCAATGGCTAAATTAGCAGATATTAAAAATATTCCAGCAATTATACGAAATGATCCATTAAAAATGCGCATATATTATGATTCACTGAATGTGGATTTGCCATTGAAGAAATGCTTTGAGGTGGATGATATGCTCTACTGGCGACGCGTGGTCCTTGCCAAAAGCTCGAGCCAGGTGTTAAAACTAAAGAAATGGAATGATTACGACTGGAAGTCCAAGGGTGTTAGCCTCAAGTATGTGGAGCTAGTTGAAAACTGTCCAGCCGAGTTTTGGCCAGAAAAAAAGATGGCCCATTTGGCTGGGCTGGTCAAAGGGAGTGTGAAATCAATGCACATTCGTCGTTTGAAGCCTTTGCCGGCAACTGCATTCGCACATTATATGGATAGTGACTCAGAGTTGGATGTCACATCGTCGTCATCAGAGATGGAGGAAATTTCCAGTGATGAACCGGACACCGAGGAAGAGAACGAAGATGTTGAAGGTGAACGAGAAGACCATGAAACAAGCACTGATATAATTTCGCAAGATTCAAGCGATGATAGTGTCAGGAGAGTTGATATCTACACCTCAAGGGAGTTTTCTATTGTACAAGCAGATAAGCAACGTGTTGATCGCGTAATTGCTCGACACGGTCGCAATGAAGCACGACAACAATTGCGAAATATTTGTGCAAAACGAAAAGCTGAACGTGACGGTCGTCGCCAGCGCCGGGAAATAATCCGACAGATGCTTGATGCAGCAACCAAGCTAAGCCTTAGGAAAACTGCTACAAAAAAGAACAAAATGAAAATAAAAGGAGTCTTTGATACACCTGTAGAGCCGGAACCAAGCGATAGGGTAGACAAAATACGCGATATGCGAAACAAGGAAAAATTACTGCGACGCATTAGACGTTATGACTACCCATCGGAACACTGTCATCACATTGATCTCAGCTTTGTGCGTCATTTCAATAATTTGGTCTCGTTTCATTTGGAGTTTCTGGGGCCGCCTGGCAGGGTGGAGCACTATCAGCGTCGGTATTTAAAGTTCTCCTTCGATGATATATCACGTCTAAGCAAAGGGCTCAGAACATTGGAGAACTTGAAAATATTTCGCTTGCGCAACAGTCCATTGCATAAGGAACAGTTGCTAGTTCTAGCCCGTGCCCTCAGGACACTGAATATGCTGGAAGAAGTGGACTTTGGCTACGATCTGATTCCCGACGATTGCTGCATTGCACTCTCTACTTTGCTGCAGCGGAAAAAAATTTTAAAAGTCCTACAACTGGAATACAATAAATTAGGAAAATCGTGCATGGAGGCCATTGTGTTTGCTCTCAGCGAATATGAAGGCGATGAACCTCTCGATTACCTAGGCCTAGCCCATAATCCGATCACATCTGGCGGCCTATCTTCTCTAATACGATTTATGGTACATTCAAAACATGTGGAGAAGCTGAACATATCGGCTATAGAGGTGGCCAGAGAAATAGTGGCCAATGAGGTGTGTCGCCTTTTGCGATTACATAGTCGATTGCGTCATTTGGATATGGCAGCATTACCCCTTGATCCTTCTGCTGGTGTTGCCATACTTCGTGCCATCAAATCAAATAGTAACATCCTCTATATCGATTGTCGTGATTGCGATTTGGGTGAAGATGCGGAATTTGAAATTGATATTTTAATAAGGCGTAATAGATTTCTCCTTGAAAATAATTATGTTGGTGATACATGCCAATCCGAAGAAAACATTTGTAATCTTCTTATGAACCGCAAACATCCGATTGTGGAAAAAATTCAAGGGGAACAGAAAAAAAAAACCGGGTTCGTGAAAAATCGCCTCAATCAATCACCCTCAAAGACTTCCTTAACCAAGGCAGTTGAAGTTAAGAGGGACACTGCTGAAGACTACGACATTTGGGCAGACCTTGGGGTGAAATCTCAGTTGCCACGGGTTAGTAAGAAAAGATCTGACTCTAAAACAAATGAAACTGTTCAGTCGCTGACAAAGAATTCGTTTGCCTATAATCCAAATTTATATAACATCGATCAGTTTCGTCAATTTGTCCATCAGCCTGGTCCATCGAATCGATATTACTATATTAAGAACAATAGGGGTCCCTATGAGACATCGCACTGA
>GK13929 D. melanogaster ortholog: CG10588 
ATGTGTTTTAATGCACGATTTGTTCTGAGAAGAATGAGCAAACTGGTACAAAAGTGGCTCAATGTGCAGTCAAGAGCTGAAGTAAGTTCTTTTGTTGACGATTCAATAACATATCACGAGCCACCTGATAAATCTGAAGGAGATAAAAAAGTATATCGGGCACTAAGTTTGTCTACTGGTCTACGAGCAATGTTAATATCTGATAACAGCATAGAAGAAACCAATAGTTACAAAAAAGATTCCATACAGCATCAAGCTTTTCCATCAAGCACAAAAAGATCAGATAGTTCATTAGAACATTTTCATGGTAAGCTTGCAGCATGTGCGGTAGTAGTTACTGTTGGATCCTTTTCGGAGCCGCGACAATATCAAGGTTTGGCACATTTTTTGGAGCACATGGTATTTATGGGATCTGCAAAATTTCCAGTAGAAAATACTTTCGATGCATATGTAACCAAAAACGGAGGCTACTGTAATGCATACACAGAATGTGAAGAGACCACCTTCTTCTTTGAAGTTGAAGAGGCACATCTCGACAAAAGTTTGGAAATCTTTATTAATCTAATAAAGGCCCCTTTATTGCATCCGGATTCAATGGCTCGCGAGCTTTCAGCTATAGAATCAGAGTTTGAACAAACATACTTGAGAGATGATATACGACGTGATCAAATTTTAGCTAGTTTCGCCGGCGATGGATATCCTCACGAAACATTTATGTGGGGAAATCTGCAATCTTTAAGACAGGAATTTGTTGAAAAAACCTTACATGAAGCTCTTCATGATTTTTGGCGTAAATATTACGTTTCAAGTCGTATAATTGTCTGCCTGCAATCAAAGTTATCTTTAAATAGTTTGGAGGAAATTCTTTTACGCCATTGTTTAAATATACCAAATAATGATGAAATTAATTTGTCCAAAAACATTCTCAATTATGATGAATCATTTCGTGACGAGTTCTATCGCGAGGTATTTCTAGTCCAGCCGGTTGAGGATGTATGTAAGCTCGAATTAACCTGGGTTCTTCCACCAATGAAATTTCAATACCGCACTAAACCAGACGGTTTTATATCACATCTTATAGGCTATGAAGGAAAGGGTAGCTTATGTGCCTATCTGCGCCGACGTTTGTGGTGCATGAGTGTTACGGCAGGAATTGGAGGCAGTAGTTTTGAATCAAATTCTATTTATTCATTATTTAATATTTGCATATATTTAACTGATGATGGCTTTGAACATATTGATGATGTTATGTGTGCAACATTCGCTTGGATGAAATTATTAAATGAATCTAGTGATTTAAAATCTAGCTATAAAGAACTTCAGCAAATTACGGCAAACAATTTTAGGTTTCAGGTTGAACTACCTTTTATAGATAATGTGCAGAACATAGCTGAGAATATTCGCTATTTCCCATATAAGGATGTGCTAACAGGATCACATTTGTATTTTGAGTATGATGAAGCAGCATTACAACTCATAAAACAACATCTAAGTGCATTCAAGTTTAACATAATGATATCGTCACACATACCATATAAAGATTTTAAGTACGACAAAGAAGAACGTTGGTTTGGCACAAAGTTTACTACAATCCCAATGCCATCCAAATGGTTCGCTCTATGGCATGAGCCTGGCATCATAAAAGACTTAATAATACCTCAGCCAAATCCTTTTATAACCACTGATTTTACTTTACATTGGCAACAGGCTGGCAGACCACCCATACCTCGACGTCCAAAGCTATTGCTAAGAAACGATCTTTGTGAAATGTGGTTTCGGCAGGATGACACTTTTCAACTACCTGATGGATATATAAAAATATATTTTATAACACCACTGATTCAACAATCTGCTAAAAATTATATGCTTGGTGTGCTATTTACGTATTTAGTGGAATTTAGCATAATCGAGCAACTATATCCAGCTCTATTGGCAGGCCTCACATATAGTTTGTACATGGGAAACAAAGGTTTAATACTAAATGCTAATGGCTACAACCAGAAACTTCCTTTAATAGTCGAAATCATAATGAATGTTCTGGGTAGTTTGGAACTTGATCCAGCTCAGTTAATTTCCTTTAAAGAACTTAAGAAAAGGCAATTATTTAATGCTCTAATAAGTGGTACAGCATTAAATCTAGATCTAAGGTTAAGCATATTGGAAAAGCAGCACTTCAGCCTGGTACAAAAATATGATGCTATTGATGACATTACCTTAGATGACATAGAACTTTTCAAAAACTCATTTTATAAACAGATGTACATTCAAGCTCTTTTTCAGGGTAATTTTGCAGATGAAGAGAGACATCGAATAATGCATAATGTCATTGATTCCTTTAACAGCCAAAAAATTGACGCTTCAACGTCTCTTGACAAACGTGTGCTTCAGCTACCCCTAGGCTCTTATTTCCTACGCGCTAAAGTGCTGAACGATAATGATTCTAATACAATTATCACTAATTATTATCAAATAGGACCCAGCAGTTTGAGGACTGAATGTTTAATGGATTTAGTGGAGTTCATTGTGGAAGAACCATACTTTAATCAACTACGCACAGTAGAGCAGTTGGGTTATAGTTTGGGTCTTTACCAAAGGGTTGGTTATGGTGTAATAGCTTATGTTATGACTATTAATACTCAAGAGACAAAGCATAAGTCAGAAATTGTTGAAAGCCGTATAGAAGCATTTCGAGCTAGTATTCCGGAAATTATTTCTCAGCTAAGCGATGAAGAATTTTACGAGTTACGTGAGACGCTTATTAGCACCAAGAAATTAAGTGATGTCAACTTAGACGATGAGGCATCTAGAAACTGGGATGAAATTGTTACCATGGAATATTTTTTCAACCATGTCGAAATGCAAATTCAAACACTTCGCGGGTTAACTAAGCAGCACGTAGTAAATTTCTTAAAAGAATATGAAAAAACTAATTTTAGAAAACTTTCCGTACAGGTGGTGGGAAAAAGCAAGGAACCATTACGGCTACCAACGCAATCTAGTTCGGAAGCAGTTGCTGAAAGAGAAAGTACAATAGTCGCACATGAGCTGCGTCATGGTGATCTTTCTGGACTACTGAATGAAGTTCAACGAAATGTATCAGACGACCAATTATTTGAAAAGATGGGTAATAAGATTAAAATCGACTTGATTGGACGACATGATGATCCTACAAATATTATGAATATTTCCTCTTTTAAAAGTAAACTTCCCTTCTACCCCTGGAAGCCCAAAATGAAATCTGAATAG
>GK28041 D. melanogaster ortholog: CG32650 
ATGTTCTCTAAAGTATGTTTTCGCAATTTAGGAGACGACCAGGGAGAGAAGGGTGTGGAAGAGAAAATACTTGACTTGCAGCAATTGGCTCAAGAAATAAGCGTTATGCATGATGAGTTGGATCAAATTCAGGATAGATTACATATCAGTGTACCCCGTTGTCCGGAAATCCTACCAGTAACCTGTGCGAATGAGCAATGGGTTCAGTTATACGGTTCCAAGCAGCCAGATATAAAAAAACTTCAATTACAGACTAAGCATCTGGAATATCAACTGAATGAATTAAGAAAGTGTAGCCAAATATCGAGGTTTCGGATTGAGCGCCTGGAGAACCGGCATTATGGCCAGAAAAAATCATTGTTTGATTTACAGAATACGTACAATTGGATTCGATCCAAATATTTGCAAATGGAACAAAATCATGGCAAATGCCTTCAACGTTATCGTCATAATCGTACCATATTCGCCACCTGGACAGAGGTGCATCAGGCGGCTGATGAACTAAAGTCGATATATAAGAAATTTCTAGATCAAATGTACGACAAACCCACTTATTGTATACAAAAGAAGTTTATATTAAGGGAGATCAATTTGTTAAATTCACGATGTGTCGGGGCCATTCAAGTCACTCTGATGAATGGTAAGGAACTTGAGCAACGCTGGCGCATTCCCCGCGATCGCTGCCATCAAGCACACAAACAAATACTAAAGGATAATGACACCAAAAGTTGCAAACAGCCAGCGAAGAGAGATTTTTCAAAAAACTCTCGCGATGTCAGGATTAATCTTATTTCGGAAGTTCCTTTCGACTGGGATCGAGAGAACAGGATTGAAAAACTCAAGCATGGATCTGTCGCTGAAATGGAAGTCGTGAAGCCGCTAGCTCCAAGCAGCTATGAACCATTGCTATTCGCAACCAATCTGGAACCATCACCGTTGTTTCTTGAACGCAATAAGTGA
>GK27472 D. melanogaster ortholog: CG13539 
ATGATCGGAATTGACAATTTTAGTAAACCACAGAAAATTGCAAAAACTGGATATGAACAGCTGTTAATACGAGATGCGATTCCTGATATATTCTCTCATTTGATGAAACGTCATGTGTTCTCTTATCCGAAAGATGGTAGCCATAAGCAGTGGATTCGCCCACGATTAGTGATCCTGCTTTCAACAGGAGACATAAATCAAGTAGCTAGCTCTGTTGCAAAAGACCTGTATCATCCAATCGGCAGAGATATAATTGCCTGCGTTTTGGTAGAGGAACCTAAGCGGGATGAATTTATTAAAAAAGTTCATCGCCGCTTACAGCTAATGGATGACCGTTTACACACACATCCAAATTATTTGCGGTCAGTTAAGATAATCAAGCGCATGAATTGCTCGACAATACATATCGAAGAGTTCACAGAAGCTGACACAAAGAAACAATGTGGTAATATAACACCGGGTTCGCCAATAGTTGTTTTGGACTTTCCACAATATTATTTTGGAGATTACCCCCCAGGCATCATAACTTTAAACTCATTTCGCAACATTAGTGATGCAGTAAAACTCTGTAAGCGAGAAGGCTTAAAATTCGATACTGCTTCCGTCTGGTCCTCTAAATTAACCGAATGTTTTGAACTAGTGAGCAGACTAGATATGCCATCACATTTTACATTTAATTGTATGACAGCGCCGTTCGTTTCATTGTCGCAATATACTCATACTGATGGAATGGTGTTAATAGTACAAAACATCCGCTATGAGATTCTTGCAGTCAATGGAAAACTCAAGATTGTAGCATGTCTCGTAAAATAA
>YOgnWI030283  D. melanogaster ortholog: CG34277 
ATGAACCAAGGATTCCGCTGCCATTATGGTCGAAATTGTATCCCGCGATCAGATAGCGAAAGTGTACTGGTTCATGGCAGTCGCCGGAATAGAGAAGGCAATCGGGGGCGACACTGTTTTGTATACAGATCATCTATGCCAGAACAAGACGATTTCCCCTGTTGCTGTCCAAAGTCACCACGATTCGAAAATCAAATAACTTTTTCTTGCCCATATTCCGGACCCGTATCATGTTCGCCACCAGTTTCTTGCCTACATCCCGTAGTCGGACCAACAGATTGTTGTTGTCCTTTACAATCTTCGGGAAAACCCATGATGAGGTGCTGTTGTGTATTAACAAAAAGACCGAAAGTTTGTTGCTTTAATGGTCCTACCTCCGCGAAACCTTTGCCAATCAGTCCTCGGCCTATTGTCGATACCACGAATGCTGGCTGCGAGGGACAATGTAATCCCTTTTTTCGCAATTCTACTTTATATCCAGTCGTCCATTTTGATTTGCCTAGCGATGGCAGAGATGCAATGCGTCGGGAAGGAAACAGGCAGCGCCGAAATGTTTCTATACGAACATGTGTAGATTATGATTACGAACCACAAACAGGACTAGAACCCAGAGTTCCATCAACAGTTCCAAATCGATACTTAGCTCAACCGCCTCACGCTGTGGTGGCTCCCTTGTACTCTCCTGAATCCGCAATGCCACAAGAAACTCGTGGAGGCTATGAGGATCATCCTCGCTTCACACAACGTGATCCCATCATTTTAAAAAACTTTCGGCGTAAAAATTATGAGTATGAATTCATCGATTGTCCATATAAATGA
>GK21220 D. melanogaster ortholog: CG6052 
ATGTCAGCGAAATCGGAAGGAAGTATTGAAGAAAACGATGATGATGGACCCAAACGGATAAGCAGTTGGCAAAAACTTTTGTTACTCTTTTGGAAGAATTGGATTATTCAATGGAATCAGAAAATTCAACTCATTGTGGCAATTGTGTTGCCCATTTTCTTTCTTATGATTGTTGTATCCTTGCGCTTAATAGTTAAACCAGATCTTAAAGATGTCACAATTTATCATCCCGTTGTTATAAATGATCTAAGAATTTATCAGCTGTCACTTTTACAAGGAAATCAACTTCTACACCCAAATGGCACTGCGAATATACCGAAACATGTCCTTTGCTATACGCCGATCAATAAAATCAGTACTGCCATAATCGAGGCTTCAGTTAAACGACTTGGTCTCATGGGAACGCGTTCCTTCGACACCGAGTTGCAAATGGAAAAAGATATGACAGAGCATAATTTTTTGGCCGCTGTGACATTCCACGATATGCATGAAACTAATGCCCTTTTGAATGATAAAGGTTATCCGATATACCTAAATATGACACTCAAATTTCCCAGTGAATTGCGGACAATGCCAGGATACGTTGTTGAAACATGGCATACGGATACACTTTTTGATCGTTACGCTGGAAGTGGCCCAAGAAATTATAATATGACAGATGGTGGTGTACCAGTTGGTTATGTTAGGGAAGGTTTTATACCCATACAACATGCCATTACCATGACATGGCTAGAATTGGCTACAGGACGCAAGGATTTCCCTAATGTTCAGTTGCAAAGATTTCCCTATATACCCTATATTTTGGATCCGCTGTTAACTGGCCTACAACAATTGTTGCCATTTATCGTATTAATTGGTTTCATTTATCCCAGTACGTTTGTGGCCAAATACGTGACAAATGAAAAGGAGTTGCAATTGAAGGAGATAATGAAATTGATGGGCATACACAATTGGCTGCATTGGGCGGCTTGGTATGTGAAGAGTTATATATTGCTAATGCTGATGGTGGTAATTATGATGTTTCTCTTGCTGATTAAGTTTGATGGATCGGTGGCCATTCTGACATATTCCAATTGGCTGCCACTATTGATATTTTTCCACTTTTATGTGGCCAATAGCATTTGCTTTTGCTTCATGATTGGTGTATTCTTCTCAAAGGCCAGCACATCGGCGGCTGTAACTGGAATACTATGGTTTCTCACCTATATACCATACTCCTTTGGCTATTACTATTACGAACGTTTAAATCTTACTGAGAAGATGATAATGAGTTTATTCTTTCAAAATACTGCTCTGGGTTTTGGTTTTTATGTCATTATGGCCAAGGAAGCTACCGGCGAAGGGTTACAATTATCAAATATAATGAAACCTGTATCCGAGGACGACTCTCTAGCACTGCATCAAATAATCATTATGATGTGTATAAGTGGCATAATCTATATGATCATATGTCTATATGTAGAGCAAATATTTCCTGGTCCGTATGGTGCAGCACTTCCTTGGAATTATCCGTTTAAGTGTAAATTCTGGCGGGATCTATGCAAATGTTGCAATCCATTTATGGACATTGGAGATGTACCACTTCTTGGCCACAAAGTCCATCCGCATTGTAATCGTCTAAATAATGTTGGCATTGAATTGCGTGATTTGCAAAAAACGTATGGCCACCATAAGGTGGTTAAGAATTTAAATTTGAAATTATATCGCAATGAGATCACTGTCCTACTTGGTCATAATGGGGCCGGTAAGAGTACTACACTCAATATGTTGACGGGCATAATACCACCAACAGCGGGCACAGCTTTGATAAACGGCAAGGACATATGTACTGAGGTGGAAGCCGCTCGCAGATCTCTGGGCATATGCCCCCAACATGATGTTCTGTTTGCCGATATGACTGTACGGCATCATATTGTATTTTTCAGTCGTTTGAAGGGCGTTCGTGGTGAGGATGTTGAGAAAGAAGTACAGAAATATATGCAAATAATGGAGCTGGAGCACAAATCGAAAGTGACTGCTAAAAATCTATCTGGTGGCATGAAACGTAAGTTATGTCTTTGCTGTGCTCTATGTGGCAATACGCGGGCTGTCCTCTGTGATGAGCCCAGTTCGGGCATAGATGCTGCAGGACGTCGTCGTCTCTGGGACTTGCTGTTGACTGAGAAAATTGGTCGTACTGTCCTATTGACTACCCACTACATGGACGAGGCAAACGTCCTTGGTGATCGCATTGCCATATTGTCGAATGGAGAATTACAATGCTATGGCACACCATTTGATCTAAAGAAACGTTATGGCTTGGGGTATCGTTTGGTATGCGTAACTGAAGATGGTTGCGATGTGGATGCCTTGACTGAATTGATGGCTAAACATATTCCAAATATTCAACCAGAAAGTACTGTAGCATCCGAAGTTATCTATAGATTACCCAGTGAGTATACCTCTAAATATGCAGCTCTTCTTAATGACTTGGATCGAGAGTCACAAGAATTAAAACTAGATGGATACGGCATAAGTGTGGCCACCATTGAAGATGTTTTCGTGAAAATGAATGTGGAAAATGGATTGAAGTTCCAAAGTAGAAAATCAACGGTCCTAAACTCAATAATTCAGCTGACAAAGAATACACTAATGAATAGTTTAAATGTCAAAAAAGAAGATCAAAGGCAATTTAGAAATCTTTCAATTTTTGATCTAAAACTTCCCGATCGAAATCTTTGGAGTCGTTTCATAATGCATTGCCAGGCTCTAATTTATAAGAATGTATGGATAACATTAAGAAACTATTGGATTTTAATAGCCCAGATACTTATTCCCATAGTATTCACTTCGCTAATTATATTAAATTCACGAGGTGGTCGTATCTATTATGAATTGCCCGAAATTCTGATTTCACCCATGCAATATCGTCAAAGTTTTGCAGTCGTAGAGGATCGAACTTCCAACTCATCGCTGGCTGATGCCTATGCCAGTTATGTGGAGAGTTTTGGTAATAGGTTTGCCTTGATCAATACTGATATGCCTTTTGAGGATTTTATATTGGAAACAGCAAAGGGACGCAGACAAACGGTAGATGCCCAATATATGGCTGGAGTAACCATTGATAGCGATTTATTAACAGTTTGGTTAAACAACCAGCCATTCCATACAGCCCCATTGACTCTGAATGTATTACATAATGCATTTGCCCGACAATATCTGGGGGAGAATGCTGGAACAGCTGTGAGTAATGGGCCTTTGCCATACAGCAGTGACACTTTATTCATGCGACTAAATAAGGGTCAGAGATTGGGAGCTGAAATTGCGACGTATGTGAGCTTAACTATGAGTTTCATAACCTCTTTCTTTGTCCTAACTGTCATCAAAGAACGGGCGACACGTGCCAAGCTTTTGCAATATCTCACTGGTCTCAATATTATTTCATATTGGTTTAGTCAGTGGGTATGGGACTATATTATCTTTATATTCATCGCAGTGTTGTATATATTGACAATTGGTGCATTTCAAGAATTGGGTTATTCACATTTCTCGGATCTTATACGTTATTTTGCCCTCTTATTGATATTTGGTATACCAGCTTTGCCCTTGAGCTATGTATTATCATATTTTTTCACCGATGGTGCAACAGGTCTTACCCGTACGGCCATGGTTGCAGCTTTGACTGGAACTGCTTTTTTTACCCTGATCCTGGCTCTGCAATTCGAGAACTTTCAATTAAAACATACGGCCGATGAACTGACTTGGTATTTTCGTATATTTCCACATTTTTGTTTGGCAAGTGGTTTGCATAATATACACATTAATTTCAATTTGCGACGGGGCTGCAGTTTTGCAAGTATTAAACAACTTTCAGAATCTGATATATGCTCAAAAGACTCACGTTGCTGTAATATTGCTGGCTACTTCGCATGGCGACACCCTGGTGTCTTACCTGAGATTGTATATTTACTGGTTGAGGCTATATGCTTGTTTCTCATATTGATTGCAATAGATGCTAAATTCGTTTCAAATTCTTTTGCATTTCTAAAAAATAAATGGAAGTCGAAACGAATTGAAGGAGGTGCTGGTAGTAGATCATCAGATCCCCACGATAAAGATGGCATTCGAGCGGAAATTCAAAGGATACAAAATTTCACTGACGAAGAATTAAATCAAATGCCATTGGTAGTGGACTCGATTAGTAAACGTTATGGAAAATTTATAGCTGTTAATAATCTATCATTTTTCGTTAATCATGGTGAATGTTTTGGTCTGCTGGGTATAAATGGTGCTGGAAAAACCACAACGTTTAAAATGCTTACCGGTGATTCCAAAATAACTTCAGGATCCGCATATGTAGTGGGTTTAAATCTAAAAACTCAAATGCGTAAGGTCTTCCCAAAAATTGGTTATTGTCCACAATTTAATGCCTTGTTTGAGGAGTTGACCGGACGAGAGACATTGCGAATTTTTTGCCTACTAAGATGCATACAACGACATCGTATCAAAAGAATTTGTAATGATTTGGCCAATTTCTTTGGATTCCAGCCGCATGTCGATAAACGTGTCAAACATTATAGCGGTGGTAACAAGAGAAAGCTAAGTGTGGCCATTGCTTTTATTGGAAATCCCATGGTCTTGTATCTGGATGAACCGACTTGTGGCATGGATCCATCGGCTCAGCGGCAGCTTTGGCAAATTCTTGCCACTATACGTAGTTACGGAAAATCCTCAGTGCTAACCACTCACAGTATGGAGGAATGTGAAGCTCTTTGCACACGTATTGCCATAATGATAAGTGGTCAATTGAAATGTATTGGTTCCATACAGCAAATTAAGAATAATTACTCCAAGGGATTAATACTGAAAATCCGACTCAAAATTGCCTACAAAAAGTTCGAAAGATCTGTTGTCAGTTCAGAATCTTCGGATATATCTAACTCGGGCAATATCTCTGGCAATCAGTCGAAGAATAATACTTCTACCTACTACACAACAAATGGTGAAACAAATGGTGAAACAAATGCTGAAACAAATGTTAAAACAGATAACGAAAAAATTAAAAGAGAAGATAAAAAGCGCCGGCCAAATAAAGAACTCTCTAATGAAGACATAGAGACTATTAGCACAGATACTAAACGAGTTCGAAAAATGAAGGATTTTATTGCTGAAAAAGTTCCAGATGCAGTTCTTAGAGAAGAGGTTAATGATTTACTTACCTATCTTTTGCCAACTGAGAGTGTTGCGTGGTCTGAAATTTTTCAGTTAATGGAAAGTAATCGAGAGCGGCTTCACATTGAAGATTATGTCATAACCCAAACAAGATTGGAGGAAATCTTTTTGAATTTCGTATGGGATGATATGAATCAATCGCTAACTGACCGAAACTGA
>YOgnWI000172 D. melanogaster ortholog: CG14339
ATGAGAAATATTACTAACGTGTCGGATTCGAAAGAATTGTTGCTTACATCA
GAACAGCACCCGCCTAATATTTTTCTGTATTTGCAGCTTGTTAGCATCAAAGCATTGCCT
CCAAATATTGAAAACCTCGAAATTCATTTAAAACAAGGCAATAGCTTAATAATTAAATGC
GATGAAGAATACAATACGGCTGCTTGCATACACCAAGCGGAATTTAATTCTAAACCCACC
TTTACCTTAATCTTCCAGCAGGATAATTTGGATAAAATTAATTATGCTGCCGATAATCCT
CTCCTCATTATGATTTATATGCGCAATACCATTACTCATTCACGTGAATCCACCGAAGGC
GAAAAAATTGGTCAGTTTTACAACTTTAAAGATGGCACAGGTGAAGAAAGTCTTGAAGCA
CCTCGACATATAAAGCTAGACAATGTAACGTTAGCTAAAAAACAGGTTCATAAAGAAGAC
ACGGAAATTAGCTACCACGATGATGATAAAGAGCTTGTACTATTATGTGTCGGATATATA
GATCTTATTAAGTTGTTTGGACATCGTCGCAGCATGATAAAGGAAGAATTGTATTTATAT
CCTATACCAGATGTGCCTAATGAGCTGCGCTTTACGGTTCATTCTGAATGGCATCTTTAT
ACTTTGTTACCAATAGCCAAAGAACTAACATTTACGAACATGGCTTTCATCACGCTCGAA
TCTATTTACAACTTAAAAGAAGAGTATGCAATTTCTATACCATCGCTGCGAGTTGAATTA
AATTTTCGTTCTACTTTGCCTAATGAAAAGAATGAGTATGTTTTAATACCGCTATGTAGC
TTCAACAATCTAGTCCACGAATGCATAGGACAGCAAAATATCCATCATATCTTTGAATAC
TTTCGACGGTGTATACAGCCTTGTAATGCAACGGGTTTAAAATCCACTATGGAAGTGGAA
TTGCATAAACTCTTCGCCCAATTAATGTTCTCAGAGGGATTAAATGTTGATCTTGATTTT
ATCGATACTAGCTTTGAGGAGGCAGCTATTTGCAACTCTTTTCATCGATACATTTTAACC
CAAAAAATGTCTAAGATAATATTTAATTCAATAGCATTTCGAAATTATGTTCTAGCTGTA
GATGTTTGGCAAACAAATATCGAGACCTCAAAACGGCATAAAGTCTTCGAAGGAGTGTTG
GACCCAGCAATACTTTTGTACCCAGGAGTCCAAACAATGCGGTTTGCCGTTGAACTAGAG
TATGTGGGAAAACGGAACTACAAGTCGAATCGCCAAACAATTGTGAGCATATTGAGTCAA
CGTAGTGGGCGAATTGATAGAATGCCTCTTTTACCAACATTTGCCATAATTAAGATTTGC
CTTTTAGCTCCATTAACGGAGGTCTATAATGAGCTTAAAGTTTTTCGTGAAAGTTTTATC
AGCCAGAATCGTTTACTTTTTTGTGATAGTCCCTTTAAGGAGCCAAAAACAATGGATTTA
GTTGATATACAAAGCGAAGCTTATGCGCGATTTGACAAATTTATGAGCGATTGTGTTCGA
TACATTATCGAAAAGAATGTTCATTCGATTGAGGACAAGAAACAACACTTCTGTTGTGCT
CTTCAAAACCTTACAAACATACTTCTAAAATTAGTGGGATGCGACTTTAATACACGTATT
CCCACCAAGTCAAATACAGAATTTACGAACTTATGTTCAATAGCTTTTAACGTGCTAGAG
TTACGAGTGCACAATATTGTAGAGTCTCTTGAGGATGAAGGCTTTGAATATTTGGTTGTC
AGTTCATCAACTCATACTGAACGATTAATTGATCATATGAATGCTATTAAGTTGTTGCGA
GCAGTTGGAGATGATTACATGGCCCAATACTTACACGACAAGGTCTGTTATGATAACCAG
AACGCAGATCTCTTCGATTTCTATATGCTGATAGCTCATATGGAAGTTCGTGATTTTAGC
AAAGCTAAATCATACTTTATTGCTTCGAGGAAAATTGCAGAGGTCTACGAATATTTTGCA
GGTTGGATAGGACTCTACATAAATTACATAGATACTCGTGGAAATTTAGCAACGTCGGCG
AATGCTACAGAGTGCTTACTGAATAGCATCACCCAATATGCAGAACGCCACATATATCAG
CAGGATGGTTGGATTTTGTTGTATTGCTACTATAAACGTTTTCACTACGAGCCTGGATGT
GCGTATGCCCGTTTGCGCTTTGAAGATCAGATAAAGCAAACGCGATCGAGTGCATCTTTA
GCCCCATACAGCTTATGGGGAATCTATTTAAACATATACCCTGAGTTTTCCAATCAACGT
GGTGTCGTCTTTTACGATGTGTTTAAGGTATTCGTGAGGCTCGGACTTTATGAGTTTGGT
CGTGTTGTATTTAGTACTGTAGAGTATCAGTGTCGAGAGGCTGATCGGTATATGATTAAT
GCTCAATTGGATATTTTGTTGGGAACATTAGACGACAACTTCGAGTTACGAACTTTTAAC
TTTTCAAACAATTCGAGTGCCGATAATTTGAGGTCATCCGGATTTAATGCTCAGGTAAAT
GCAAGCGTGGAGTATTATCGAAAAAATTTTATAAGTGCTGCTGGCTTCTACGCCGAAAAT
TTGAAATCTATAAACACAAATGAAAATGAACGTGACCAATTTTTAATCAGTAAATTACGC
TTAGCTTATTTATCGTATGAGTCTGGAAACTATAATATGACCATAAACGCGTTAAAGCAG
CCTGTTGCTGGAAAACTCATTTCATTAGCTTGCAGCTACATGTTAGGAAAATCTTATTAT
AAACTGGAAAACTATGAGATGGCTCAGCTTTATTTTGCCAAAAGTACTTCATTTGGTAGT
CATTTTCCCAATATCTGGGCTTACTTAGCGTTAATTAATTTAAAAACTGGCAAGAACTAT
AATGCCATCGAATGCTGGAAGTATGCAAAAATGGATCCTACAAAATTTGTTTCCGAGGAA
TTTATCTTTCACGAGCTCAAGAAGTTGGACTATTATTCTATGGATTTATATATAGATCAA
CCAGAGTTAACAAATAATATAATTTTCGTTGATTCTGTAAATGAAAAT
TATGACTCCATTAAACAGAATTGA

>GK27406 D. melanogaster ortholog: Piezo-like
ATGGCTGAATTAACATTATTTATTTTGGTGCGATTATTACTACCTTTTACATTAATCATTGTTTCCTTAGTCCGACCCGTGGGGATATCTCTGATCTACCTTTGTATGTTCTTTATAACTCCCTGGATACTTCAATCGAAGAGCAAAATGCAACGAAACATATTGTTGGTATATTTGATAATACTTTGTCTCTGGAGTATACTATTTTTAAGCGGTCATATAACTATCAAACTAGCCAATTTGTTGATTTTAGATATGGAATCGAAAACAAAGATTAATTATGTTATGCGACAAATTGGCTTTGTTAACTTTAAAGGCTTACGATTTGCTTTTATATTACAGTGGACACTACCAGATGTTTTTGTTTTAATAATAGCTTTCGGAATAATTGTCTTTTCACAAATTTCTTCAAAAAGACAAGAGAAATACATGAAATCCGAAAACCTTGTTTTTTCAAATGAGAGTGAAGCTCCCGCAGGACTAAGACTGACAGACATTAATCGATTACTGATTATTGTATATATTCGATCTGTTCTAAAGACATCTCCGATATTTTCTCTTTTTATACTGTATTTTGCTGCCACCCTGAGACCATCTTTACCCGGTGGTTTATATTTCCTTGTCTTTATTTTGGTCGGCACTTATTGGGCCCTATATCGTCAAATACATCGTCCTGTGAAGCACACTCTTACTTTTATGGTTGTTGCCTTGACGCTTCATATAATATTTCTTATTAGCTATCAGCTGGAAGTCGTTCAAACGATCATTGACCATAACACAATATGGGCAAGAATTATGGGTATGGAGGCTCTGTTTATTCTTTATGACAACAAAAATGGTGGCATGACACTTGAGTTGAATCACGATTTAAAAGTGGACTCATATCTCAGTCCGGCGGCTATAATGTTAGCTTACTTTGTAACAACACTTAGTTTGATACACCGAGCTCGTTCTGAATTGACTTTTAATACGATTCGAATGAATTTGGATCCCAAATTCACGGATTTAACACCCGATTCAGAAAAAAGTGCTTCACATGAAATTATTCCTGAAACTCCATCAATTTTGGAGCAATTGTTTTATTTGGTTTTTGATTTAACATCGTTTATTTACAAGAATAGCTATCTACTCCTAAATATTATAATGATGATTTGGTCAATTGTCTATCATAGTTGGCTGACATTTGTTTTGCTTATTTGGGCTAATATTCTGTGGATTATCCCCAATCAACGTCGATCTATGATGAGATCAAGTTTTTTCGTAGTTTTTTATGCAGAGTTTCTAGTAATCACGCAATATATTTATGGCATGAATTTCTATGAATCGGAATTGCCTACGAAAGTTAAGAGTTGTGGTGTTAATCTAGAGCAAGTTGGTTTTGTTCATCCACAAAATAATGGCAGTCAACCATGGATGCCTTTGGCTGTGAAGACAGGATTCCTGTGTGTATTCTGGGTAACTTGTCGCCAATATTTTAAAGAGAGAACTGAAAATAAGATAGAAAGTGATCTACTTCGACAAATATTCGGGCCTCAACACTTTCGATCGGAACGCTCATTATTTGAAAAACCACAGGCTCCCCGCTTTGTCATATTCATATTCGAAAGTGTTTCTAATTTTGTTGCAAGAATTTGGATGTGGTTGCTAATATTTCTAATATTTCTATGCGCCATGGTTGATCGAGCAATGACAGGTTTTCGAATATGTTATATGTCCCTCTTTCTGCTATTTCTTATGGTTTTTCAAATGTCATTGCAACTTTGGATCAAATTCTTATATGGTTATTGGATGTTTCTTATATTTTATGCAATGTCCATATTAACAGTCATTTATACATATCAATTTGATAATTTCGACTACTACTGGGAACAATATCTCAATGTACATCCCACGCTACAAAATGATATAGGTCTACGGCGTTATCAAACTAAGGATTTGTTCCTACATTTGCTCATACCTACACTTACGGTCATTTTTACAGTGGTTCAATTGCATTATTTTCATAAGCGATTTATGGAATCCGTACGTCGCCCAATGCCTACAAATCGCAAGAGTCAAAGTTCTCTTTTTGGACTCAATGTTGGCACCGATCATAATGCTTTTGATTCTACAAAGCAATCATGGAAAGTATACTTTTATGCAGGTTACCGAAAACTGCGGGCGCGTAGCCGTCGTTGGTTTAGACCTGGCAAAATAATTTGCTGGGGATTTCTGGAAATGCATATGATAAAGATCGTCATGATAACATCATTTTATTGCTCTATTTCGGAAATATGCTTTTTCAACTTCTTTATTCTTGTCTTATCACTACTAAGTGTGTCCGTAAATCGTTTCCTAAGACGTGTTATATTTCGTGTGGTGACTTTCTGGGTGTCAGTGCTGGTACTAATGAAAATGATTTATCAAATCAAGTATCTGGATAAAACACACTACGATTATATATGTGAAAACATCACCGCAAACTTTGCTGATTGGATGGGTTTGAGAAAAACACACCAGGTATGGGGCGCATTGTTGCGTTATATATCGCCTTATGTAGTCTATATGATTGTGACTTCCTTGCATGCGGTGGTGAAACTACGAGACCATTTGATTCGCTTTTCAACTTTTGACTATAAGGAGCATAAGGTGCTATTTCCACAAGCAACAAGACACCACGCTGAGCGAGATTTAACCGGACTTTTGAAATATTTATTAAATTACGGGTACTATAAATTCGGATTAGAAATTACATTGATAGGACTGGTGTCAAGCATTGCCTATCGTCGTGATGTCCTTGGATTGACTTATATTGTTTGGCTAATAATAATACTTTGCCTCACACGTGTACAATGTGCTCGCATTTGGGATATATTTCATTTATATTTCGTGATTTCTGTGCTATTGCAGTATTTGTACTTATTGAACTTTCCCCCCAATTTGTGTGTAGATACACGTGGTAATGCTCACTTTAAGAGTCATCAAAATATATGGATGCTGTTGGACGAGTCAGCTCGGACGTTTATAAAATCCAGGCTTATGCTTGACTTTATCGTGCTTTTACTAATATCAAGGCAACGAAAAGCTTTTAAAGCCGAAATGCGTTATTTTAATGAACCTGCCTATGATGGTGGCGATAATAAGAATGTTATACACAATATAGCTCAACTGGGTCATGTCTATTTTGATAATCCCACACATGATTTCTGTTCCTATGTTCGCAATTACTCGGATGTCTTCAAAACTGCTGTATTTTGTGGTTTTTTCTGGGTTACACTTGCCATTGTGTTTATGGGAGGAGTATGCAGCATGGACATGCTCTCATTGGGCTATCTAATATTTGCTTTGATATTCTTGCTTCAGGGATCGGAAGTGTATCTTCAAAATATTCATTATATTATTTGTCGCTGGAATTGTCTCATTGCATTCAATGTTTTAAATATTATTGTCAAAGTCAGCATTGTTGCACTTGCAGGATTATTACATACCAATCATCCGATTTTACAGAATATCCTTTCAGTTGCATACTACGGGTCTTCCTTCAATCAAATTTGGTTTTACAAGCAACAGGGAGGGACTAAAAATGAGACAGATGAAAGACTCGATAGTTATCACTATGGACCAGATGCATTGATATTCAAAAATAATTTAATATGGCACGCTATAATTTTCACATTTATAATTTTCCAACATCGAATTTTTCGATCTTACTATTTCTGCCACGTTATCATGGATACGCATGCCAACACAATTTTGGCCTCTAGAGGAGCTGCCATTATTGAGAATTTACACTATAAACAAATTTATGACAGACGTGAATATGAAAGGAATGTTTTAGAAAGCGTAAAGGCCAAAATGGAGAAAATTCGCAACACCAATCGAAAAATATTAAAAAAAGTACGTCCGCTGGAATCGATATCACGTGAGTCGGCACATATACAGTCTCACTCCGCAGTTCGGGTTGAAGAATCTGTAAACGCATCATCTAGCCTAATGAGGCCAATAAAAAGCCAGCAGCCACAGTTAACAGATATGTACTTTGGACATCCGTTTCATCCAAAGCGTCGGGATTTGCGCCTTCACCCCCATGCCATTCGAACTGGCGATTATTATATGTTCGATGAAGTAGATGATGGTGACGATATGGATCTTAATGAGGAATTTGATTTTTTGGAGAAAGAAGATTTACGCAGTCGACAACTTCTCATGGCGTTAAAAACGAAATTTAGTAATACTCGTCGATCTCAAAGTAGTGTTTCGTTTAATGTTGATGAAGGCAGCTCAAGTTCTAATAACGAAGACTTTGATACGCATCCGGTTATAAAGCTTACATCCGAATTGATTTTATTGTTAACATTCAGATTAAATCGACTTTCCCGAAACTATCGATTTGTCCATAAAGTTCTCTCAGCAGAAAAAAAAACATTACAAGAAATTAGTATAATGAATCGACTGGGACTATCCAATACAGCAGCCATGTTTGACTTTCTAAATCAATCCTTAAATGATAAACTTAATGGTTCTTCAAGAGATTCCAGAGTGAATCTAATAGCCAAAGGCGATGACTTCACGACACTCGAACACAACGAATTTGTACAATTGTTAATTGCTATGTGGTATGCAATCATTGCGAATACCGAGTTGATTTGCTATTTATCTGTTTTTATAAACCAAGCTGCTAATTCATCAATAATATCATTGCCCATTCCATTGTTGGTCCTTTGTTGGGGTGCACTCACATTACCACGCCCTACCAAAACCTTCTGGGTTACGTTGATTACTTACACCTTGGCGATGATATTCTTTAAATGTATTATGCATCAGAGGATAATACTTGAGCAAAGACTTATCAAGAGATCAAACCAGCTTACCTTTGAACTTATAATGAAACATGGCAATGCTGTCTACGATTTAATGCTACTGGTAGTGCTATTCTGGCATAGATACATGTTAAAAAAACAAGGAATATGGACTGTGCAAAGAACCAGTGCAGATATTTTGGTAATGGAAAAAAATCCAACTAAACCCAAGCGTACATACAGCAAAGAGGGTCCTCGTGATATATTAAATAAGTTAAGGCAAGAAGCTGGTGCTGATACCGAGTTCTCGCGGCGTAGAAGTGCGTTTGAACGTGATATGGATGATATACTTCGTCCGGGAATGGAGAACAAGTATGTTTATCACAACATTGAATCTGAATATTACCGTCGAGCAATGCAGCGTTTAGCAAACAAAGGTAGCGTTTTGTCTTGCTTCTATAAATTCTTTCTAGCTTTACGTCACAAAGCTCGTCTATCGACCGATGTCTATTCCTTACTATTTTTATGCGATTTTATAAACTTTTTTGTGCTGCTTTTTGGTTTTCCCAAGTTTGCGTACCGATATAAATATAGTACTAGTGTTTTGGAAACGTATATTCAAGGAAATAAAGTTCCATTTAGTTTTCTCCTTATGCTGATTGTTCAATTTTTGACTATTGTAACGGAACGTGCCATTTACTTACGAAAAGCTTTGGTTTACAAAATAGTCTTTCATTTCGTTACGGTTGTTGGGATACATATATGGATGTTTTTTTTAGTGCCCTACGTAACAGCTCATAGTTTCGGAGCAACTGCACCAGTGATCTTTTATTTAATTAAATGTTGTCACATGGTGTTATCTGCTTATCAAATTCGCTGCGGCTACCCGAAACGTATCTTGGGAAACGTATTTATAAGAGGATATTCTTTGGTAAACTACATTGCTTTTAAAATCTACATGGAAATACCATTTCTTTATATACTAAGAACATTATTAGACTGGGTATGTTTGGGAACAACACTTACGGTAATGGAGTGGATAAAAATGGAGGATATATTCCAATCAGTATTTATTGTGCGTTGTTATAGACAATTGGAAACAGATTTTCCAGTTCTTAGAGGAGAGCCGAAACCATTATACATGAAGCTTCTAATCGGTGGAACTATTATATTAATTTTAGTAGCTCTTATTTGGAGTCCTCTATTTCTGTTTGCACTTGTCGGAACTGTTGGCAAGCCCAATGTACCTCATAAAGCTGATATTGAAGTAAAAATCGGACAATATGAACCTATTTATGTGTCACAAAGCTATTCAGGAATTCATCAATTTTCAGAGTATAATTATCAAAAATTACTGAATGGCTTCCTTTTAGATAATTACGCATCTGACCACATTCTGATTTATGATGCCGTCGATATTACAGCAATTAAATTCGATGCAAATTCAGTAATGGTCTGGAATATGTCACCCCCCGACAAAAATCGTCTTTTAAATGACTTGAAAACGGGTAAGGAAGTAGATATTCGCATTAGTCTCACATTAACAAGCAGTAATACATTGGAGCTTACAAAGCATGAAACTACATATATTTTAACAAAAAATAAAGAAATGACGCGAGAAATGCTAATCAAGGTTCTTTCGAATGATAATAGCAAAGAAAAGATTTTGGTCCCGGATATATTACCAAAATTTGCAACCGTTCAAAACCAGAAAATTAATGTAAAATTTATAAGGGACTACGATGGCAAATATACGCGGCCAATGATATTAGAGAAAAAAAAAGCCGAAGGAAAATCTTGGTGGGAAATGCATGACTATTGTGATGATAAATTTTATTACGATATTCTTTCAAAATTGCCTGAAAGCGATTGCGAAAGTGGTGTTGTCATATACGTTTTCTGCGATAAATCATTTCCGACAACTATGAGCTATATAGAGAAAACCGGTATTATTGGCCTCTATACAACATTTGTGTTTCTGGTTTCACGCATCATTCGCTCCCTTATCGCCAACAATCATAGACGAATAATGTTTGAGGACCTACCGTATGTCGACCGAATATTAAAACTGTGTAATGATATATATTTGGTTCGTGAGACTCAAGAATATCGGCTAGAAGAAGATTTATATGCAAAACTTATATTTTTGTACCGATCACCAGAAACTCTGATTAAGTGGACTCGATATAGAGATGATATTCCTGATGAGGCATTTGGTTCACAGTTCAGTACACGATCCCGACAACCTCCTTCGGATGACGATGAGACTGAACCACCAACAAGGTCCAATCAGTAA
>GK28211 D. melanogaster ortholog: Ran-like 
ATGTCAAGGACAACTTGCGGTTTACACACATACAAGTGTTTATTGCTTGGAGATACTGGAGTTGGAAAGACCAGTTATTTGAAGCGCCTAAAGACCGGGGAGTTTTCATCTACCGGCGGTGCTTTTAAAGGTGCGATGCCATTGATATTTTGTACAGATCGCGGAAATATTTGCTTAAATATATTGGAGGTTAGTCTCAAATACAGTGCGGATATTTTAGACATCAACGACTTTGATTGCGTTGCCGTTATGTGTGACATAAGCAGTCAGGATCACTGCATGATATGTCGAATGCCATTGTTTCTAGTCGATACCAGTATTCGCATACCAACAGTGCTCATTGGCAACAAGAGAGACGCGGTCGATAATGGTTTGGATATCGAGGACTCACATCTTATGCCTTATTTCGAGATGTCTGTGAAGCAGAATTTGAATATTGTTCAGCCATTTCAATGGATAATACGTAAGCTGCTAAATGATGACAAAATTATGTTTGTTGAGGAATATGCTCCATGGCCACCAGAACCTAATCCCTTGATAGACAATGAAATTCAAGAACCGTTAGTGAGTAACTGTCAAACAGAATTGTCGGAAAACAATTGGATGCTTGATGTGGCCTATACTTCTCCTCTACCAGAGGATAATGATATTTGGTAG
>GK18510 D. melanogaster ortholog: ProtA 
ATGCCGAATGCATATGAAACCATACGAATTTTGCGCTTGCACGAGCCTGCTCGTGTGGGCAGTGGAGCATTCCTCAACTTTCTTCGGGAATTCCGTTCAAAGAATACCCAGCTTGATCTGAAGACATCCATTCGTCGGGGTACAAACATCTGGCAAACGATGAATAATACCGAAAGAAGCAAGTATGACTATACAATGCCAAGCAAAAGCCGAGAAGCCACTGCTCCCCAGGATAATGCCGACATGTGCTGTAACAAGAAAATGAAGAGAAAGTCCCCTTGTCCCATGAAGAGGCCATCTTGTCCCAAGAAACGTAAGCCACGTGGCTGCCCACGTAAGCCTGCTTGCCCCATGAGAAAGAAGCGTGCATGCGCCAAGAAACGTAAACCAGCTTGCCCCAAGAAGCGTAAACCAGCTTGTCGCAGGAAGCGCAAGGCCTGTCGCCCCAAGCTTAGAAACCCATGCGCCAAAAAGCGTGTCAAGTGCAGCAAACCTGGTCCCGTTATGAATAATGGGTATCTGAATTTCGTTCGATCGTTCCGCAAGAAGCATTGTGGTCTAAAGCCACAGGAATTGATGTAA
>GK20591  D. melanogaster ortholog: CG6888  
ATGAAGATGCTTAATTTGCGCCAATTGGCGCCAGAATTCAATTCGATTGCTGCAGTTACTGGCGGTTTTCGGCCCATAACTCTAACCGAGTTTCGTGGTCGTTATGTGGTGCTGCTTTTCTATCCGGCGGACTTTTCATTTGTTTGCCCCACCGAACTACATGCGTTCAGCGATCGGGCCCAGGAATTCAGGAATGTTGGTTGCGATATCATTGCCTGTTCGACCGACAGTCATTATGTGCACTGCGCCTGGATGCAACAGTCACGCAAACAGGGAGGCCTCGGGGAAATGGATATACCACTGCTGGCCGACAAATCGATGAAGATATCGAAGGACTATGGCGTGTTGGATGAATTGACGGGCCTGGCCATGAGGGGACTCTTCATTATCGATCGTGAGGGAATGATACGCCAGATTACAATCAACGATGTTGGCGTTGGTCGCAATGTGGATGAGGCTCTGCGTCTGGTTCAGGCGTTCCAGTTCAGCGATGAGTTCGGTGAAGTTTGTCCAGTCAATTGGAGGCCCGGCTCTCCGACCATGAAACCGAATTCTAGCGGCAAAGATGATTACTTTAAAAATGCTCAATAA
>YOgnWI018045 D. melanogaster ortholog: CG34175 
ATGGTTTGCCGTTTTAATCCATTTTACATAGGTCCCAATCCACCGCAATGCTGTGTCCCAGATGACGCTTCATCAGCGTTGCCGGACTGTGTTTGTCAGCCGTGTCCGCCAGAAACGGGATATCAGGAACCACGACAAAATATTGCTGCTGCCTGTACTACGCCATCGAGTCCGCCACCGACTCCTGCAGGATCAGCAACGGCAGGAGCATCTCCCAGCCAAGGTTTCAGCACTCCGGTGAATCAACAGAAAATATCCTGTTCGGCTAGTGTTACAATTGCCGTCCAAGTAGCCAGAACGTAA
>wilProsB6_Y1 D. melanogaster ortholog: Prosbeta6    
ATGGATAGTTTTTATCCCATCAACACCGATGAAAATGGAACTGTTACATCTGCCAGTATCTTCAATCCTCACGAATATATTGGCGGTACTCTGGTGGCCATTGCTGGTAACGATTTCGCTACAATTGCATGTGATACGCGCTTGACCAACGATTTCAATATCCGGAAGATGCGCAGCCAGAGCAAACTCTTTGATGTTTCACCACAAACAGTTCTGGGATCGGTTGGTTGTTGGTGCGATACTCTGGCTCTTCTCTCTTTGGTACGCAGTTACTCGCTCAAGTATGAACTGGACAACTTAATGCCCGTTTGCCCCGATTCGTTGGCCAGTATGCTAACACGTACCAAGTTTACACGTCAGTACTTTGTATCCAGTGTGGTTGCTGGCATTGATTCCAATGGTCTGGGAGCTGTCTACTTCAATGATCCAAGTGGTAATTATCTACGTTTACCCTATCATATTTCTGGAACTGGTGGACGCATAATATTGCCTACTTTGGACTGGTTCGAAGGTAATGAGGAGGATCAAATGAATGCTATAACAACATCGCTGACTGTGGATAAAGCTGTGGAAATCTCAATGGAGGCATTCAGGACAGCTCGCGACCGTGATATTTTTATAGGGAATTGTATGTTTATAAATATTATTACCAGAGAGGGCGTTCAGTTCAAACAGCTGCCCCTGCCTTAG
>wilProsB6_Y2 D. melanogaster ortholog: Prosbeta6 
ATGGATAGTTTTTATCCCATCAACACCGATGAGAGTGGAACTGTTACATCTGCCAGTATCTTCAATCCTCACGAATATATTGGCGGTACTCTGGTGGCCATTGCTGGTAACGATTTCGCTACAATTGCATGTGATACGCGCTTGACCAACGATTTCAATATCCGGAAGATGCGCAGCCAGAGCAAACTCTTTGATGTTTCACCACAAACAGTTCTGGGATCGGTTGGTTGTTGGTGCGATACTCTGGCTCTTCTCTCTTTGGTACGCAGTTACTCGCTCAAGTATGAACTGGACAACTTAATGCCCGTTTGCCCCGATTCGTTGGCCAGTATGCTAACACGTACCAAGTTTACACTTCAGTACTTTGTATCCAGTGTGGTTGCTGGCATTGATTCCAATGGTCTGGGAGCTGTCTACTTCAATCATCCAAGTGGTAATTATCTACGTTTACCCTATCATATTTCTGGAACTGGTGGACGCATAATATTGCCTACTTTGGACTGGTTCGAAGGTAATGAGGAGGATCAAATGAATGCTATAACAACATCGCTGACTGTGGATAAAGCTGTGGAAATCTCAATGGAGGCATTCAGGACAGCTCGCGACCGTGATATTTTTATAGGGAATTGTATGTTTATAAATATTATTACCAGAGAGGGCGTTCAGTTCAAACAGCTGCCCCTGCCTTAG
>wilProsB6_Y3 D. melanogaster ortholog: Prosbeta6  
ATGGATAGTTTTTATCCCATCAACACCGATGAGAGTGGAACTGTTACATCTGCCAGTATCTTCAATCCTCACGAATATATTGGCGGTACTCTGGTGGCCATTGCTGGTAACGATTTCGCTACAATTGCATGTGATACGCGCTTGACCAACGATTTCAATATCCGGAAGATGCGCAGCCAGAGCAAACTCTTTGATGTTTCACCACAAACAGTTCTGGGATCGGTTGGTTGTTGGTGCGATACTCTGGCTCTTCTCTCTTTGGTACGCAGTTACTCGCTCAAGTATGAACTGGACAACTTAATGCCCGTTTGCCCCGATTCGTTGGCCAGTATGCTAACACGTACCAAGTTTACACTTCAGTACTTTGTATCCAGTGTGGTTGCTGGCATTGATTCCAATGGTCTGGGAGCTGTCTACTTAAATGATCCAAGTGGTAATTATCTACGTTTACCCTATCATATTTCTGGAACTGGTGGACGCATAATATTGCCTACTTTGGACTGGTTCGAAGGTAATGAGGAGGATCAAATGAATGCTATAACAACATCGCTGACTGTGGATAAAGCTGTGGAAATCTCAATGGAGGCATTCAGGACAGCTCGCGACCGTGATATTTTTATAGGGAATTGTATGTTTATAAATATTATTACCAGAGAGGGCGTTCAGTTCAAACAGCTGCCCCTGCCTTAG
>wilProsB6_Y4 D. melanogaster ortholog: Prosbeta6  
ATGGATAGTTTTTATCCCATCAACACCGATGAGAATGGAACTGTTACATCTGCCAGTATCTTCAATCCTCACGAATATATTGGCGGTACTCTGGTGGCCATTGCTGGTAACGATTTCGCTACAATTGCATGTGATACGCGCTTGACCAACGATTTCAATATCCGGAAGATGCGCAGCCAGAGCAAACTCTTTGATGTTTCACCACAAACAGTTCTGGGATCGGTTGGTTGTTGGTGCGATACTCTGGCTCTTCTCTCTTTGGTACGCAGTTACTCGCTCAAGTATGAACTGGACAACTTAATGCCCGTTTGCCCCGATTCGTTGGCCAGTATGCTAACACGTACCAAGTTTACACTTCAGTACTTTGTATCCAGTGTGGTTGCTGGCATTGATTCCAATGGTCTGGGAGCTGTCTACTTCAATCATCCAAGTGGTAATTATCTACGTTTACCCTATCATATTTCTGGAACTGGTGGACGCATAATATTGCCTACTTTGGACTGGTTCGAAGGTAATGAGGAGGATCAAATGAATGCTATAACAACATCGCTGACTGTGGATAAAGCTGTGGAAATCTCAATGGAGGCATTCAGGACAGCTCGCGACCGTGATATTTTTATAGGGAATTGTATGTTTATAAATATTATTACCAGAGAGGGCGTTCAGTTCAAACAGCTGCCCCTGCCTTAG
