# Supplementary material for: New Genes in the Drosophila Y Chromosome: Lessons from D. willistoni
Source: Genes (Basel). 2021 Nov 18;12(11):1815. doi: 10.3390/genes12111815 (PMC8623413; doi:10.3390/genes12111815)
Supplement: Supplementary file 1 [file genes-12-01815-s001.zip › YGS_results.xlsx]

## Sheet: YGS Sanger assembly
Accession	kmers	unmatched kmers	single-copy kmers	single-copy unmatched kmers	% single-copy unmatched kmers	valid single-copy kmers	valid single-copy unmatched kmers	% valid single-copy unmatched kmers	scaffold size	scaffold size (removing N)
CH959367	3104	520	198	166	83.8	169	137	81.1	4789	3494
CH959368	5923	447	457	401	87.7	393	338	86	5987	5987
CH959369	1541	202	109	107	98.2	87	85	97.7	1557	1557
CH959370	2736	687	213	192	90.1	133	116	87.2	5089	2768
CH959371	5600	987	656	535	81.6	567	446	78.7	5630	5630
CH959372	1717	263	262	248	94.7	240	226	94.2	1733	1733
CH959373	2186	138	98	97	99	74	74	100	2209	2209
CH959374	2738	596	469	466	99.4	427	425	99.5	4262	2770
CH959375	14862	2558	2036	1914	94	1904	1782	93.6	17384	14980
CH959376	4180	917	66	59	89.4	58	51	87.9	4393	4393
CH959377	2024	117	84	60	71.4	84	60	71.4	2040	2040
CH959378	2024	289	282	274	97.2	249	241	96.8	2042	2042
CH959379	3421	876	359	351	97.8	264	256	97	5072	3744
CH959380	3619	708	511	492	96.3	441	422	95.7	5821	3683
CH959381	10734	3597	3591	3356	93.5	3263	3028	92.8	11153	10850
CH959382	4663	281	194	151	77.8	144	101	70.1	4716	4716
CH959383	1639	375	284	277	97.5	227	220	96.9	1655	1655
CH959384	1621	235	188	176	93.6	121	109	90.1	1879	1879
CH959385	3358	429	390	372	95.4	355	337	94.9	10997	3390
CH959386	12391	2039	619	551	89	565	497	88	18275	12523
CH959387	5647	1427	519	487	93.8	384	352	91.7	8197	6418
CH959388	1916	89	54	42	77.8	52	40	76.9	1983	1983
CH959389	4802	965	389	332	85.3	339	282	83.2	4819	4819
CH959390	4738	957	169	161	95.3	143	135	94.4	4754	4754
CH959391	3430	940	878	822	93.6	793	740	93.3	3446	3446
CH959392	4879	1186	832	829	99.6	741	738	99.6	5468	4960
CH959393	4648	312	217	211	97.2	134	128	95.5	4664	4664
CH959394	2098	399	362	359	99.2	311	308	99	2114	2114
CH959395	3090	635	299	295	98.7	242	238	98.3	4847	3876
CH959396	3194	463	269	184	68.4	252	167	66.3	5229	3272
CH959397	2103	1143	191	142	74.3	187	138	73.8	2129	2129
CH959398	1631	579	122	102	83.6	75	61	81.3	1647	1647
CH959399	3699	787	485	439	90.5	446	400	89.7	5301	4024
CH959400	1838	244	44	44	100	35	35	100	1896	1896
CH959401	2048	355	66	66	100	39	39	100	2072	2072
CH959402	1629	131	41	41	100	11	11	100	1702	1702
CH959403	3119	1055	746	663	88.9	510	427	83.7	4444	3171
CH959404	5425	603	219	189	86.3	157	127	80.9	5472	5472
CH959405	1963	254	161	142	88.2	161	142	88.2	2006	2006
CH959406	730	112	63	58	92.1	49	44	89.8	1998	1998
CH959407	1767	383	120	120	100	108	108	100	1783	1783
CH959408	2045	101	101	68	67.3	84	51	60.7	2061	2061
CH959409	1735	208	163	147	90.2	116	100	86.2	1792	1792
CH959410	6757	697	326	254	77.9	284	212	74.6	7709	7709
CH959411	3780	1810	1803	1673	92.8	1726	1596	92.5	4726	3812
CH959412	8926	2955	2829	2745	97	2483	2399	96.6	9449	9099
CH959413	3078	547	511	504	98.6	464	457	98.5	3104	3104
CH959414	5999	1183	757	743	98.2	613	599	97.7	6596	6145
CH959415	1999	319	183	183	100	174	174	100	2015	2015
CH959416	3626	336	322	321	99.7	3	2	66.7	5339	3681
CH959417	3266	862	446	399	89.5	428	381	89	4840	3399
CH959418	2798	963	734	728	99.2	624	618	99	2814	2814
CH959419	8967	2847	2672	2528	94.6	2483	2339	94.2	9791	9288
CH959420	2066	1248	1290	1208	93.6	1199	1117	93.2	2088	2088
CH959421	1826	707	423	421	99.5	379	377	99.5	1853	1853
CH959422	2029	360	115	111	96.5	112	108	96.4	2154	2154
CH959423	2780	343	237	207	87.3	169	156	92.3	2800	2800
CH959424	2465	269	195	195	100	156	156	100	2495	2495
CH959425	3604	586	469	454	96.8	432	417	96.5	3625	3625
CH959426	8422	1632	1369	1314	96	1197	1153	96.3	9488	8469
CH959427	8983	2481	1698	1629	95.9	1572	1503	95.6	10071	9618
CH959428	4868	1706	327	269	82.3	258	201	77.9	4944	4944
CH959429	1605	77	91	76	83.5	63	48	76.2	1621	1621
CH959430	2795	8	97	8	8.2	97	8	8.2	6707	6707
CH959431	1242	209	88	87	98.9	75	74	98.7	1693	1693
CH959432	2631	204	106	106	100	106	106	100	4189	2665
CH959433	1468	49	67	42	62.7	36	12	33.3	4850	3779
CH959434	1486	102	81	79	97.5	27	25	92.6	1741	1741
CH959435	6445	816	529	473	89.4	392	337	86	6980	6980
CH959436	1715	225	190	156	82.1	180	146	81.1	1838	1838
CH959437	3192	326	248	196	79	248	196	79	3209	3209
CH959438	803	3	6	2	33.3	6	2	33.3	1835	1835
CH959439	8574	268	585	221	37.8	566	211	37.3	29143	26099
CH959440	7129	1506	1501	1424	94.9	1228	1153	93.9	7569	7213
CH959441	1744	301	195	195	100	195	195	100	1760	1760
CH959442	1385	9	9	0	0	9	0	0	6399	4693
CH959443	5443	1128	526	481	91.4	476	431	90.5	6556	5789
CH959444	2690	601	91	84	92.3	91	84	92.3	4473	2757
CH959445	4683	531	285	268	94	241	224	92.9	5818	5012
CH959446	1135	243	52	52	100	52	52	100	1165	1165
CH959447	1748	194	51	51	100	36	36	100	1764	1764
CH959448	1929	161	68	58	85.3	57	47	82.5	1949	1949
CH959449	1939	505	83	65	78.3	81	63	77.8	1955	1955
CH959450	3826	1031	348	338	97.1	339	329	97.1	5579	3858
CH959451	3263	725	310	261	84.2	228	179	78.5	3290	3290
CH959452	1646	171	124	124	100	97	97	100	1662	1662
CH959453	2224	503	193	118	61.1	166	101	60.8	5153	3370
CH959454	1685	205	89	89	100	55	55	100	1814	1814
CH959455	1613	33	26	26	100	26	26	100	1629	1629
CH959456	8153	1378	865	825	95.4	778	745	95.8	12154	8545
CH959457	1624	217	115	115	100	100	100	100	1735	1735
CH959458	3068	1437	144	115	79.9	104	75	72.1	3084	3084
CH959459	5445	490	124	104	83.9	99	79	79.8	5482	5482
CH959460	1949	148	73	73	100	58	58	100	2008	2008
CH959461	1366	187	54	44	81.5	54	44	81.5	1702	1702
CH959462	2020	238	78	75	96.2	75	72	96	2044	2044
CH959463	949	272	165	149	90.3	156	141	90.4	1221	1221
CH959464	1205	32	45	0	0	45	0	0	2024	2024
CH959465	1664	531	145	145	100	137	137	100	1683	1683
CH959466	1818	260	114	114	100	110	110	100	1837	1837
CH959467	3700	300	177	177	100	177	177	100	4671	3758
CH959468	2602	909	788	782	99.2	593	588	99.2	4260	2647
CH959469	2240	457	236	224	94.9	176	166	94.3	5252	3749
CH959470	1822	62	23	21	91.3	23	21	91.3	1871	1871
CH959471	2545	76	199	64	32.2	174	39	22.4	9087	9087
CH959472	1188	41	63	34	54	29	0	0	2291	2291
CH959473	1661	130	65	64	98.5	31	31	100	1677	1677
CH959474	18494	546	3336	480	14.4	2890	309	10.7	18877	18877
CH959475	2577	346	131	131	100	124	124	100	2612	2612
CH959476	2015	529	372	370	99.5	338	336	99.4	2097	2097
CH959477	3389	554	186	163	87.6	153	130	85	4509	3441
CH959478	5732	3149	2952	2813	95.3	2411	2279	94.5	6166	5929
CH959479	643	7	10	1	10	10	1	10	4816	3150
CH959480	3467	689	501	473	94.4	407	379	93.1	11028	3503
CH959481	1299	309	68	63	92.6	63	58	92.1	1980	1980
CH959482	1735	79	79	79	100	47	47	100	1751	1751
CH959483	2048	509	416	383	92.1	406	373	91.9	2065	2065
CH959484	1932	287	96	90	93.8	77	71	92.2	1964	1964
CH959485	1829	55	49	49	100	35	35	100	4464	3301
CH959486	4100	519	565	470	83.2	538	443	82.3	4135	4135
CH959487	2504	280	71	69	97.2	71	69	97.2	4119	2538
CH959488	2093	43	98	36	36.7	65	9	13.8	5900	5900
CH959489	3321	151	120	113	94.2	106	99	93.4	5005	3375
CH959490	5070	678	429	425	99.1	423	419	99.1	5087	5087
CH959491	4440	993	361	359	99.4	290	288	99.3	4825	4575
CH959492	1863	447	125	125	100	102	102	100	1879	1879
CH959493	1187	90	71	71	100	11	11	100	2601	2601
CH959494	1325	440	433	421	97.2	276	265	96	1343	1343
CH959495	1653	44	29	0	0	29	0	0	1692	1692
CH959496	1961	207	208	188	90.4	167	160	95.8	1980	1980
CH959497	1669	136	106	106	100	56	56	100	1685	1685
CH959498	1710	0	1536	0	0	1517	0	0	1726	1726
CH959499	1319	227	33	33	100	22	22	100	1971	1971
CH959500	3316	553	365	359	98.4	300	294	98	3333	3333
CH959501	10750	53	350	17	4.9	333	17	5.1	18758	12410
CH959502	2279	425	210	187	89	189	166	87.8	3917	3917
CH959503	2324	678	266	254	95.5	165	153	92.7	2340	2340
CH959504	3003	362	323	275	85.1	299	251	83.9	4662	3035
CH959505	1221	240	98	73	74.5	78	53	67.9	1656	1656
CH959506	1738	195	172	135	78.5	172	135	78.5	1754	1754
CH959507	2001	597	540	512	94.8	513	485	94.5	2017	2017
CH959508	7338	1703	488	360	73.8	429	301	70.2	7370	7370
CH959509	1835	310	189	188	99.5	20	20	100	1853	1853
CH959510	3612	1035	798	762	95.5	645	621	96.3	4819	3657
CH959511	3176	376	284	284	100	208	208	100	4370	3208
CH959512	1046	36	39	32	82.1	39	32	82.1	2216	2216
CH959513	1949	55	47	30	63.8	18	1	5.6	1973	1973
CH959514	1566	77	73	73	100	73	73	100	1640	1640
CH959515	2066	494	38	38	100	32	32	100	2082	2082
CH959516	4060	776	326	253	77.6	262	189	72.1	5404	4180
CH959517	3737	573	274	269	98.2	245	240	98	7826	7289
CH959518	3339	1595	367	347	94.6	225	206	91.6	4661	3381
CH959519	5088	806	676	649	96	590	563	95.4	6539	5129
CH959520	18341	3178	1296	1032	79.6	1227	965	78.6	21807	21015
CH959521	4384	916	543	509	93.7	490	457	93.3	5587	4417
CH959522	1648	94	77	75	97.4	76	75	98.7	1741	1741
CH959523	1652	32	27	26	96.3	1	0	0	1668	1668
CH959524	8916	502	501	81	16.2	426	7	1.6	8932	8932
CH959525	1977	422	34	32	94.1	34	32	94.1	1993	1993
CH959526	1198	12	25	12	48	13	0	0	5052	3551
CH959527	2894	196	179	155	86.6	179	155	86.6	4533	3691
CH959528	10547	1377	457	367	80.3	408	318	77.9	11885	10607
CH959529	1299	265	237	203	85.7	207	173	83.6	1315	1315
CH959530	3398	1048	654	643	98.3	639	628	98.3	3502	3502
CH959531	1683	696	628	619	98.6	575	566	98.4	1705	1705
CH959532	5476	47	1397	11	0.8	1380	11	0.8	5492	5492
CH959533	1206	274	126	96	76.2	118	88	74.6	1508	1508
CH959534	4165	1254	899	836	93	828	765	92.4	6062	6037
CH959535	8794	1727	1067	991	92.9	940	864	91.9	10654	8938
CH959536	3644	672	165	164	99.4	109	108	99.1	5283	3688
CH959537	4584	703	386	384	99.5	376	374	99.5	4601	4601
CH959538	5392	744	495	475	96	393	373	94.9	5410	5410
CH959539	972	8	19	0	0	19	0	0	5411	4356
CH959540	1662	61	57	57	100	46	46	100	1692	1692
CH959541	2011	31	26	16	61.5	11	1	9.1	5890	5890
CH959542	1718	307	91	91	100	41	41	100	1734	1734
CH959543	4361	660	151	151	100	115	115	100	4564	4564
CH959544	3151	375	71	69	97.2	51	49	96.1	4756	3251
CH959545	1787	360	151	145	96	124	118	95.2	1803	1803
CH959546	1886	322	168	168	100	139	139	100	1902	1902
CH959547	2644	376	269	245	91.1	251	227	90.4	2669	2669
CH959548	1026	26	56	10	17.9	46	0	0	5262	4143
CH959549	2936	15	188	15	8	188	15	8	2955	2955
CH959550	4673	1816	991	880	88.8	953	842	88.4	6034	5016
CH959551	1728	431	151	99	65.6	128	76	59.4	1744	1744
CH959552	1789	422	226	193	85.4	217	184	84.8	4388	2797
CH959553	1480	299	51	39	76.5	21	14	66.7	1530	1530
CH959554	2080	530	388	387	99.7	333	332	99.7	2098	2098
CH959555	1585	243	77	77	100	77	77	100	1601	1601
CH959556	1173	20	22	20	90.9	8	6	75	4628	2769
CH959557	1082	19	39	19	48.7	39	19	48.7	2007	2007
CH959558	1389	143	45	45	100	45	45	100	1560	1560
CH959559	1907	1039	818	815	99.6	798	795	99.6	1923	1923
CH959560	2283	958	933	933	100	886	886	100	2299	2299
CH959561	1869	481	348	348	100	285	285	100	1916	1916
CH959562	2983	154	53	53	100	51	51	100	4302	3027
CH959563	1709	102	27	27	100	11	11	100	1725	1725
CH959564	1400	248	132	127	96.2	83	78	94	4572	2549
CH959565	2097	331	177	172	97.2	174	169	97.1	2114	2114
CH959566	1788	172	58	58	100	29	29	100	1808	1808
CH959567	962	182	66	64	97	44	42	95.5	1645	1645
CH959568	6162	1306	755	749	99.2	723	717	99.2	9234	6214
CH959569	2201	58	143	55	38.5	122	34	27.9	6006	4081
CH959570	1790	224	149	149	100	95	95	100	1806	1806
CH959571	8221	979	879	831	94.5	788	743	94.3	9866	8441
CH959572	5770	35	59	27	45.8	27	0	0	5795	5795
CH959573	2253	376	161	112	69.6	147	99	67.3	2269	2269
CH959574	10658	1493	1329	1200	90.3	1289	1160	90	11377	10741
CH959575	836	15	44	13	29.5	31	0	0	1369	1369
CH959576	1248	38	56	9	16.1	39	2	5.1	4262	2907
CH959577	2025	200	78	78	100	65	65	100	2041	2041
CH959578	1523	204	85	84	98.8	57	56	98.2	1540	1540
CH959579	2764	330	157	134	85.4	118	95	80.5	4610	2834
CH959580	1426	675	363	354	97.5	329	320	97.3	1442	1442
CH959581	1636	216	20	19	95	4	3	75	1669	1669
CH959582	7315	81	748	28	3.7	625	23	3.7	7810	7810
CH959583	1731	74	59	59	100	8	8	100	1747	1747
CH959584	1644	41	53	27	50.9	41	16	39	3100	3100
CH959585	4727	818	321	301	93.8	256	236	92.2	4743	4743
CH959586	3218	596	178	157	88.2	95	78	82.1	4811	3376
CH959587	1988	404	323	303	93.8	249	246	98.8	2004	2004
CH959588	1876	334	53	53	100	53	53	100	1894	1894
CH959589	2172	459	128	128	100	125	125	100	2201	2201
CH959590	3109	835	351	351	100	276	276	100	4733	3141
CH959591	1706	23	53	22	41.5	33	2	6.1	6637	4601
CH959592	1653	28	123	18	14.6	111	13	11.7	1672	1672
CH959593	1340	366	14	14	100	14	14	100	1361	1361
CH959594	2998	326	184	178	96.7	172	168	97.7	4050	3030
CH959595	4743	1350	747	705	94.4	642	601	93.6	5404	5233
CH959596	2184	144	0	0	.	0	0	NA	2210	2210
CH959597	1630	112	72	72	100	0	0	.	1647	1647
CH959598	1652	264	129	121	93.8	92	84	91.3	2704	2704
CH959599	8686	1755	1351	1339	99.1	1183	1173	99.2	13347	9085
CH959600	2579	35	225	25	11.1	178	25	14	2595	2595
CH959601	1907	233	193	193	100	155	155	100	1943	1943
CH959602	1374	13	44	0	0	44	0	0	6545	6545
CH959603	7168	1770	944	922	97.7	882	860	97.5	7410	7234
CH959604	4157	1333	1312	1223	93.2	1123	1036	92.3	4923	4192
CH959605	3121	288	215	197	91.6	206	197	95.6	4543	3161
CH959606	4432	1148	721	659	91.4	676	614	90.8	4564	4539
CH959607	2111	545	351	347	98.9	329	325	98.8	2127	2127
CH959608	17527	2977	2035	1805	88.7	1902	1679	88.3	23827	19260
CH959609	1966	16	45	2	4.4	45	2	4.4	2022	2022
CH959610	1639	57	136	53	39	124	46	37.1	9293	7522
CH959611	1696	313	77	60	77.9	62	45	72.6	1726	1726
CH959612	1955	571	349	326	93.4	344	321	93.3	1973	1973
CH959613	4458	679	195	179	91.8	177	161	91	4493	4493
CH959614	2102	365	145	143	98.6	96	94	97.9	2130	2130
CH959615	4634	1194	1052	1007	95.7	952	907	95.3	6608	5039
CH959616	1879	312	79	79	100	60	60	100	1895	1895
CH959617	4357	470	269	239	88.8	244	225	92.2	5497	4393
CH959618	2140	1075	727	705	97	696	674	96.8	2246	2246
CH959619	5142	465	186	181	97.3	132	127	96.2	6435	5295
CH959620	1862	445	85	84	98.8	79	79	100	1878	1878
CH959621	1397	170	143	143	100	111	111	100	1458	1458
CH959622	3529	4	75	4	5.3	71	0	0	5089	3985
CH959623	2097	276	242	239	98.8	240	237	98.8	2114	2114
CH959624	1988	227	90	77	85.6	90	77	85.6	2016	2016
CH959625	2632	610	571	570	99.8	5	4	80	2648	2648
CH959626	2076	297	105	75	71.4	75	45	60	2112	2112
CH959627	1905	168	63	51	81	55	45	81.8	1993	1993
CH959628	1854	473	194	194	100	144	144	100	1913	1913
CH959629	1448	886	132	131	99.2	65	65	100	1469	1469
CH959630	4745	1613	454	330	72.7	404	280	69.3	4764	4764
CH959631	1671	784	511	437	85.5	387	327	84.5	1702	1702
CH959632	1252	261	173	132	76.3	162	121	74.7	1958	1958
CH959633	1794	83	24	24	100	24	24	100	1825	1825
CH959634	1628	205	104	102	98.1	64	62	96.9	1743	1743
CH959635	1379	11	107	11	10.3	107	11	10.3	4083	3285
CH959636	4151	584	221	203	91.9	176	158	89.8	5910	4403
CH959637	3899	942	444	442	99.5	388	386	99.5	4886	4012
CH959638	2702	150	161	144	89.4	51	34	66.7	4394	2758
CH959639	1550	827	663	593	89.4	596	526	88.3	1566	1566
CH959640	2406	0	24	0	0	24	0	0	2435	2435
CH959641	3945	1106	1094	898	82.1	974	792	81.3	5288	4002
CH959642	3433	1010	313	283	90.4	285	255	89.5	3466	3466
CH959643	6816	1302	808	722	89.4	675	589	87.3	9982	8456
CH959644	2151	964	133	119	89.5	133	119	89.5	2201	2201
CH959645	5075	96	227	58	25.6	172	3	1.7	5709	5709
CH959646	2922	739	690	646	93.6	594	550	92.6	4109	3020
CH959647	5984	126	541	67	12.4	490	38	7.8	6010	6010
CH959648	1758	103	87	86	98.9	86	85	98.8	1807	1807
CH959649	6396	873	520	494	95	505	479	94.9	6412	6412
CH959650	5163	777	203	179	88.2	173	149	86.1	5206	5206
CH959651	2115	44	20	6	30	15	1	6.7	4599	2934
CH959652	2140	764	271	254	93.7	256	239	93.4	2172	2172
CH959653	2615	541	444	444	100	5	5	100	2632	2632
CH959654	5768	30	566	29	5.1	538	1	0.2	5815	5815
CH959655	1556	9	23	9	39.1	14	0	0	1615	1615
CH959656	997	1	29	0	0	29	0	0	4877	3397
CH959657	1076	299	125	122	97.6	96	93	96.9	1898	1898
CH959658	4325	181	108	61	56.5	94	47	50	4341	4341
CH959659	5120	706	500	482	96.4	447	429	96	5270	5152
CH959660	1086	25	31	14	45.2	21	4	19	1589	1589
CH959661	4350	1495	1242	1229	99	1179	1166	98.9	4378	4378
CH959662	3019	319	64	64	100	64	64	100	3051	3051
CH959663	8085	1595	218	217	99.5	179	179	100	8573	8573
CH959664	2052	313	197	179	90.9	172	154	89.5	2068	2068
CH959665	7255	2585	1869	1746	93.4	1542	1420	92.1	8004	7497
CH959666	1082	3	18	0	0	13	0	0	2066	2066
CH959667	1960	296	208	206	99	174	172	98.9	1977	1977
CH959668	6705	659	1592	133	8.4	1547	94	6.1	6728	6728
CH959669	11461	2352	1349	1320	97.9	1104	1077	97.6	11483	11483
CH959670	3077	84	214	61	28.5	168	15	8.9	5163	3445
CH959671	1915	60	131	43	32.8	126	38	30.2	5253	5253
CH959672	1823	384	95	62	65.3	95	62	65.3	1839	1839
CH959673	1015	17	53	16	30.2	53	16	30.2	5041	3189
CH959674	2736	82	166	73	44	152	61	40.1	5494	5494
CH959675	5402	657	259	251	96.9	232	224	96.6	5418	5418
CH959676	2620	409	305	304	99.7	219	218	99.5	5193	3496
CH959677	1363	223	171	155	90.6	147	131	89.1	1984	1984
CH959678	4296	1036	918	889	96.8	834	812	97.4	5602	4328
CH959679	1702	403	113	109	96.5	59	55	93.2	1718	1718
CH959680	2920	766	482	473	98.1	462	453	98.1	4186	2961
CH959681	4766	1332	286	286	100	240	240	100	4782	4782
CH959682	1841	207	172	161	93.6	120	109	90.8	1857	1857
CH959683	1034	32	1	0	0	1	0	0	2232	2232
CH959684	1506	31	15	15	100	15	15	100	1522	1522
CH959685	4432	1361	719	676	94	626	583	93.1	6443	6013
CH959686	4941	552	369	343	93	334	308	92.2	4963	4963
CH959687	3887	827	412	382	92.7	376	346	92	4807	4087
CH959688	1946	261	141	117	83	123	99	80.5	1962	1962
CH959689	9292	1088	571	461	80.7	567	457	80.6	9732	9732
CH959690	3435	51	61	36	59	46	21	45.7	4655	3491
CH959691	4670	140	67	0	0	67	0	0	6216	4752
CH959692	1997	400	158	140	88.6	137	126	92	4621	3418
CH959693	3510	663	566	561	99.1	454	449	98.9	3529	3529
CH959694	11033	3548	2759	2579	93.5	2549	2371	93	15877	11815
CH959695	11127	99	804	27	3.4	791	14	1.8	12687	11199
CH959696	1915	212	143	141	98.6	143	141	98.6	1931	1931
CH959697	1819	73	79	52	65.8	79	52	65.8	1835	1835
CH959698	2967	502	200	183	91.5	187	170	90.9	4466	3001
CH959699	3312	462	146	125	85.6	116	112	96.6	3334	3334
CH959700	1167	27	135	27	20	135	27	20	4238	4238
CH959701	10885	4880	2550	2421	94.9	2201	2091	95	12406	10989
CH959702	3159	39	216	34	15.7	209	27	12.9	3175	3175
CH959703	4465	182	44	44	100	0	0	.	4497	4497
CH959704	1858	150	99	78	78.8	89	68	76.4	1886	1886
CH959705	1438	28	128	28	21.9	110	16	14.5	4820	4418
CH959706	3197	662	501	448	89.4	485	432	89.1	3213	3213
CH959707	5798	132	280	85	30.4	227	50	22	9523	8577
CH959708	2072	388	202	187	92.6	180	167	92.8	2180	2180
CH959709	7392	1780	882	684	77.6	867	669	77.2	7650	7650
CH959710	1144	328	188	174	92.6	157	143	91.1	1447	1447
CH959711	1911	754	283	269	95.1	229	217	94.8	1932	1932
CH959712	7922	1735	707	651	92.1	666	610	91.6	9437	8191
CH959713	1797	606	127	127	100	111	111	100	1813	1813
CH959714	2093	392	283	276	97.5	236	229	97	2270	2270
CH959715	801	3	0	0	.	0	0	NA	1540	1540
CH959716	1652	94	61	61	100	31	31	100	1669	1669
CH959717	4850	708	74	73	98.6	54	53	98.1	4928	4928
CH959718	3824	562	289	267	92.4	222	201	90.5	5192	3856
CH959719	5937	1316	382	374	97.9	295	287	97.3	8367	6133
CH959720	1747	570	335	330	98.5	327	322	98.5	1766	1766
CH959721	3942	961	615	591	96.1	531	507	95.5	5411	4362
CH959722	1599	22	30	15	50	18	4	22.2	4919	4919
CH959723	3334	783	744	688	92.5	699	643	92	4963	3378
CH959724	2764	285	220	209	95	188	177	94.1	3129	3129
CH959725	727	6	21	6	28.6	16	1	6.2	2606	2606
CH959726	1020	150	27	27	100	0	0	.	1970	1970
CH959727	10209	4155	3978	3696	92.9	3709	3440	92.7	12986	10314
CH959728	1756	248	126	126	100	124	124	100	1772	1772
CH959729	6464	87	260	83	31.9	213	36	16.9	6481	6481
CH959730	1013	29	52	19	36.5	36	3	8.3	4355	2734
CH959731	1949	293	213	200	93.9	213	200	93.9	1966	1966
CH959732	2891	596	469	411	87.6	396	355	89.6	3039	3039
CH959733	5650	1568	803	762	94.9	758	717	94.6	5667	5667
CH959734	1634	75	65	56	86.2	60	51	85	1650	1650
CH959735	1242	249	90	85	94.4	54	49	90.7	1672	1672
CH959736	11857	2981	2696	2609	96.8	2501	2418	96.7	14674	12162
CH959737	5580	1149	843	813	96.4	708	678	95.8	5609	5609
CH959738	1784	281	254	218	85.8	178	145	81.5	1800	1800
CH959739	1824	14	69	14	20.3	65	14	21.5	1842	1842
CH959740	1550	19	70	19	27.1	51	1	2	4279	4279
CH959741	4942	178	52	52	100	26	26	100	4958	4958
CH959742	3017	167	109	109	100	101	101	100	3145	3145
CH959743	1522	262	42	42	100	42	42	100	1538	1538
CH959744	4067	61	478	55	11.5	426	12	2.8	4873	4873
CH959745	1030	11	39	10	25.6	39	10	25.6	2137	2137
CH959746	2113	64	235	37	15.7	211	13	6.2	2132	2132
CH959747	4750	646	425	402	94.6	418	395	94.5	6072	4978
CH959748	2969	440	388	318	82	340	275	80.9	2985	2985
CH959749	1782	960	63	61	96.8	62	60	96.8	1799	1799
CH959750	1767	249	130	130	100	0	0	.	1783	1783
CH959751	1272	5	54	5	9.3	50	2	4	5694	5694
CH959752	2037	251	135	122	90.4	130	117	90	2053	2053
CH959753	2660	904	345	297	86.1	297	262	88.2	4212	2697
CH959754	1860	231	108	105	97.2	75	72	96	1882	1882
CH959755	10711	1618	1280	1167	91.2	1208	1103	91.3	13104	11070
CH959756	1716	343	113	101	89.4	96	84	87.5	1738	1738
CH959757	6722	1964	1122	1111	99	1062	1051	99	8003	7684
CH959758	3067	102	348	80	23	290	36	12.4	5486	4261
CH959759	1484	307	282	282	100	282	282	100	1500	1500
CH959760	7228	1751	803	773	96.3	778	748	96.1	9920	7436
CH959761	3402	544	232	216	93.1	153	137	89.5	3440	3440
CH959762	2089	18	83	18	21.7	68	3	4.4	2106	2106
CH959763	1524	244	84	84	100	61	61	100	1540	1540
CH959764	4398	1187	324	316	97.5	255	249	97.6	4438	4438
CH959765	2446	471	269	254	94.4	194	179	92.3	2462	2462
CH959766	1067	24	84	23	27.4	77	16	20.8	2223	2223
CH959767	4539	327	157	149	94.9	157	149	94.9	4555	4555
CH959768	3100	573	233	208	89.3	228	203	89	4650	3132
CH959769	1246	577	174	165	94.8	12	3	25	1871	1871
CH959770	2997	611	459	457	99.6	404	404	100	3013	3013
CH959771	934	6	57	3	5.3	57	3	5.3	1403	1403
CH959772	1411	10	36	6	16.7	30	0	0	4667	2955
CH959773	4070	899	519	461	88.8	424	366	86.3	8319	6691
CH959774	1192	77	76	53	69.7	68	45	66.2	4819	3026
CH959775	6198	1416	460	460	100	303	303	100	6215	6215
CH959776	2132	391	66	64	97	42	42	100	2148	2148
CH959777	4165	1215	350	266	76	272	213	78.3	4201	4201
CH959778	1299	391	196	196	100	166	166	100	1315	1315
CH959779	2222	256	231	216	93.5	188	173	92	4917	3304
CH959780	1215	77	44	44	100	44	44	100	1237	1237
CH959781	4524	22	240	14	5.8	216	14	6.5	4743	4743
CH959782	5989	879	664	662	99.7	591	589	99.7	6247	6247
CH959783	3998	84	168	76	45.2	102	10	9.8	4014	4014
CH959784	1254	132	90	90	100	74	74	100	1270	1270
CH959785	2743	1100	242	233	96.3	204	195	95.6	4085	2867
CH959786	8923	2892	2360	2307	97.8	2105	2060	97.9	9701	9347
CH959787	1976	449	162	161	99.4	151	150	99.3	2064	2064
CH959788	1960	542	272	267	98.2	222	217	97.7	4566	4003
CH959789	2867	171	83	81	97.6	83	81	97.6	3706	2899
CH959790	860	396	240	223	92.9	168	151	89.9	1213	1213
CH959791	1568	12	11	11	100	0	0	.	1584	1584
CH959792	5423	435	221	214	96.8	221	214	96.8	5439	5439
CH959793	8673	2046	1273	1250	98.2	1137	1114	98	11633	10234
CH959794	1759	23	45	17	37.8	24	5	20.8	5352	4420
CH959795	1501	412	200	198	99	177	175	98.9	1517	1517
CH959796	1406	79	169	79	46.7	122	51	41.8	4954	3169
CH959797	1882	294	109	109	100	88	88	100	1898	1898
CH959798	1466	61	104	47	45.2	104	47	45.2	5265	5265
CH959799	932	91	67	62	92.5	63	58	92.1	1378	1378
CH959800	4148	1129	208	198	95.2	171	161	94.2	4178	4178
CH959801	2093	442	387	362	93.5	370	351	94.9	2115	2115
CH959802	4557	960	569	502	88.2	404	337	83.4	4969	4969
CH959803	3150	106	389	98	25.2	328	52	15.9	9403	8218
CH959804	1722	685	561	466	83.1	545	450	82.6	1738	1738
CH959805	3116	35	71	35	49.3	60	24	40	3351	3351
CH959806	1971	409	380	379	99.7	317	317	100	1987	1987
CH959807	3876	975	606	590	97.4	581	565	97.2	5004	3908
CH959808	10389	2512	2545	2300	90.4	2328	2101	90.2	13478	10472
CH959809	5173	600	118	101	85.6	92	76	82.6	5236	5236
CH959810	1547	375	319	318	99.7	183	182	99.5	1563	1563
CH959811	4103	872	638	566	88.7	614	542	88.3	4202	4202
CH959812	1756	9	40	9	22.5	36	9	25	1794	1794
CH959813	4775	1406	1201	1143	95.2	1024	980	95.7	5669	4819
CH959814	774	6	0	0	.	0	0	NA	1682	1682
CH959815	4545	556	233	200	85.8	173	141	81.5	5320	4579
CH959816	1738	170	92	78	84.8	92	78	84.8	1773	1773
CH959817	7067	1841	152	125	82.2	137	110	80.3	9250	7271
CH959818	1079	32	105	26	24.8	80	2	2.5	4539	2698
CH959819	5379	1236	731	650	88.9	649	568	87.5	5944	5944
CH959820	7452	860	707	634	89.7	675	602	89.2	14955	7612
CH959821	1803	112	82	82	100	41	41	100	1820	1820
CH959822	2886	428	49	45	91.8	23	22	95.7	5081	2938
CH959823	3779	89	339	73	21.5	296	50	16.9	11625	9961
CH959824	8101	1857	1650	1557	94.4	1520	1427	93.9	12653	9610
CH959825	2991	1	75	0	0	75	0	0	4993	3029
CH959826	1940	364	276	274	99.3	265	265	100	1956	1956
CH959827	4642	535	65	51	78.5	36	22	61.1	4658	4658
CH959828	3821	1098	892	868	97.3	805	785	97.5	4910	3881
CH959829	1586	136	86	86	100	57	57	100	1750	1750
CH959830	8460	1238	1023	830	81.1	1001	808	80.7	8476	8476
CH959831	4475	1288	970	932	96.1	905	867	95.8	5482	4552
CH959832	5804	1177	401	399	99.5	353	351	99.4	5821	5821
CH959833	3858	338	286	263	92	272	249	91.5	5367	3892
CH959834	3918	1125	555	494	89	504	443	87.9	5223	4308
CH959835	3382	1371	1160	1158	99.8	845	844	99.9	3398	3398
CH959836	1333	11	40	0	0	40	0	0	4609	3416
CH959837	1850	211	34	34	100	17	17	100	1890	1890
CH959838	6064	356	2600	313	12	2519	232	9.2	6080	6080
CH959839	1969	591	296	296	100	231	231	100	2111	2111
CH959840	8380	2397	1288	1173	91.1	1213	1098	90.5	8977	8665
CH959841	1854	0	88	0	0	82	0	0	1870	1870
CH959842	911	40	36	34	94.4	2	0	0	10562	2893
CH959843	4527	1038	381	364	95.5	334	317	94.9	4543	4543
CH959844	4294	1348	1078	1075	99.7	907	904	99.7	4322	4322
CH959845	4737	844	408	360	88.2	351	303	86.3	8331	7222
CH959846	4849	977	423	373	88.2	379	333	87.9	4967	4967
CH959847	3208	683	176	101	57.4	167	92	55.1	3239	3239
CH959848	3489	696	647	607	93.8	603	563	93.4	3505	3505
CH959849	1713	484	205	205	100	19	19	100	1729	1729
CH959850	2317	352	152	151	99.3	129	128	99.2	2338	2338
CH959851	1816	307	83	52	62.7	83	52	62.7	1875	1875
CH959852	3627	1467	1477	1362	92.2	1380	1265	91.7	4903	3659
CH959853	2004	384	134	134	100	117	117	100	2024	2024
CH959854	1956	57	95	33	34.7	87	25	28.7	5265	4281
CH959855	1453	37	40	13	32.5	27	13	48.1	6061	5285
CH959856	4191	208	363	137	37.7	279	77	27.6	13605	12289
CH959857	7797	2128	1759	1702	96.8	1518	1462	96.3	11256	8056
CH959858	1820	275	221	221	100	175	175	100	1851	1851
CH959859	1649	575	85	59	69.4	77	51	66.2	2440	2440
CH959860	2543	760	545	449	82.4	514	418	81.3	5476	3867
CH959861	15040	355	1355	293	21.6	1161	177	15.2	18382	16772
CH959862	1774	320	242	196	81	179	153	85.5	1795	1795
CH959863	1414	316	156	136	87.2	135	115	85.2	5537	3711
CH959864	1873	461	27	26	96.3	27	26	96.3	1899	1899
CH959865	5009	515	268	267	99.6	259	258	99.6	5165	5165
CH959866	3941	395	305	222	72.8	252	169	67.1	5111	4328
CH959867	4559	60	285	54	18.9	260	45	17.3	8409	7564
CH959868	1948	521	205	204	99.5	182	181	99.5	1964	1964
CH959869	2156	502	387	385	99.5	387	385	99.5	2172	2172
CH959870	6898	886	350	339	96.9	312	301	96.5	7697	7697
CH959871	2960	560	223	205	91.9	166	148	89.2	4750	4750
CH959872	11195	27	851	27	3.2	827	3	0.4	11974	11227
CH959873	1739	368	150	148	98.7	104	102	98.1	1779	1779
CH959874	3115	363	193	147	76.2	147	101	68.7	4726	3147
CH959875	6211	2999	2428	2321	95.6	2338	2231	95.4	7343	6263
CH959876	2750	663	473	443	93.7	414	404	97.6	4893	2782
CH959877	1771	258	118	117	99.2	109	108	99.1	1878	1878
CH959878	2779	130	204	123	60.3	140	59	42.1	8568	8568
CH959879	3390	866	299	274	91.6	273	248	90.8	5451	4158
CH959880	1988	137	112	111	99.1	112	111	99.1	2004	2004
CH959881	3661	1310	338	337	99.7	283	282	99.6	4815	3693
CH959882	1397	0	127	0	0	127	0	0	2015	2015
CH959883	3558	396	303	236	77.9	274	224	81.8	5235	3647
CH959884	17977	6142	5083	4848	95.4	4656	4424	95	21334	18633
CH959885	11512	4230	2815	2678	95.1	2427	2290	94.4	11620	11620
CH959886	886	177	106	73	68.9	106	73	68.9	1133	1133
CH959887	1703	207	61	54	88.5	61	54	88.5	1719	1719
CH959888	1559	192	87	71	81.6	73	57	78.1	2253	2253
CH959889	3537	825	516	494	95.7	458	437	95.4	4929	3575
CH959890	1941	1108	1204	1076	89.4	1154	1026	88.9	1957	1957
CH959891	1504	290	182	178	97.8	159	155	97.5	1524	1524
CH959892	1097	25	52	22	42.3	30	6	20	2501	2501
CH959893	1748	168	150	148	98.7	150	148	98.7	1774	1774
CH959894	2411	956	671	599	89.3	622	550	88.4	2430	2430
CH959895	3437	588	265	246	92.8	212	193	91	5414	3702
CH959896	1153	4	15	4	26.7	8	4	50	1773	1773
CH959897	3620	668	324	293	90.4	287	258	89.9	4809	3693
CH959898	5463	1422	380	380	100	8	8	100	5479	5479
CH959899	1993	616	61	61	100	46	46	100	2009	2009
CH959900	2501	504	274	262	95.6	274	262	95.6	2517	2517
CH959901	1616	266	168	165	98.2	87	84	96.6	1638	1638
CH959902	3907	778	445	420	94.4	395	373	94.4	5126	4015
CH959903	6422	2214	1681	1582	94.1	1469	1388	94.5	8528	6593
CH959904	2699	845	63	62	98.4	48	47	97.9	5500	3390
CH959905	1431	481	75	75	100	72	72	100	1463	1463
CH959906	2338	195	104	104	100	72	72	100	2354	2354
CH959907	2116	602	497	427	85.9	420	350	83.3	2132	2132
CH959908	3042	494	116	102	87.9	102	89	87.3	3074	3074
CH959909	4378	64	232	59	25.4	210	39	18.6	7817	5214
CH959910	4814	1354	1013	1010	99.7	866	864	99.8	5870	4847
CH959911	1799	509	48	48	100	22	22	100	1980	1980
CH959912	5912	1218	476	426	89.5	415	365	88	8337	5985
CH959913	4605	1034	110	98	89.1	103	91	88.3	5253	5253
CH959914	5114	595	384	383	99.7	326	325	99.7	5217	5217
CH959915	1932	272	189	186	98.4	166	165	99.4	1948	1948
CH959916	1600	18	116	17	14.7	116	17	14.7	8459	7620
CH959917	10878	1130	701	648	92.4	591	538	91	11533	11005
CH959918	1374	71	144	56	38.9	104	16	15.4	1390	1390
CH959919	1969	76	124	25	20.2	112	17	15.2	7318	5527
CH959920	1748	47	53	46	86.8	26	19	73.1	1764	1764
CH959921	5740	1102	206	205	99.5	177	176	99.4	5758	5758
CH959922	2056	356	354	340	96	302	288	95.4	2072	2072
CH959923	1816	139	120	113	94.2	77	70	90.9	1832	1832
CH959924	1900	242	146	146	100	95	95	100	1916	1916
CH959925	1718	55	83	28	33.7	78	23	29.5	7811	6302
CH959926	5141	884	492	489	99.4	357	354	99.2	7442	5206
CH959927	2226	399	168	168	100	149	149	100	2242	2242
CH959928	1710	162	161	161	100	139	139	100	1726	1726
CH959929	4186	780	141	139	98.6	129	127	98.4	5487	4241
CH959930	3032	311	280	239	85.4	233	193	82.8	4448	3359
CH959931	5252	2176	1622	1549	95.5	1475	1402	95.1	5670	5343
CH959932	2497	246	145	126	86.9	131	112	85.5	5826	3901
CH959933	2338	35	69	33	47.8	45	11	24.4	2357	2357
CH959934	1836	615	232	232	100	224	224	100	1888	1888
CH959935	1528	514	138	126	91.3	134	126	94	1544	1544
CH959936	7040	3070	3015	2939	97.5	2710	2637	97.3	7987	7089
CH959937	4949	969	230	214	93	200	184	92	5224	5224
CH959938	855	221	88	80	90.9	62	54	87.1	1678	1678
CH959939	5681	386	843	321	38.1	756	256	33.9	64412	64412
CH959940	2017	158	141	123	87.2	96	78	81.2	2113	2113
CH959941	1363	459	391	391	100	376	376	100	1380	1380
CH959942	2291	285	212	211	99.5	192	191	99.5	4425	2333
CH959943	1756	146	146	146	100	8	8	100	1781	1781
CH959944	1311	47	141	36	25.5	132	27	20.5	5818	4086
CH959945	3816	2141	1616	1581	97.8	1292	1257	97.3	4866	3858
CH959946	1806	386	148	148	100	140	140	100	1822	1822
CH959947	3149	97	136	79	58.1	54	0	0	4820	4820
CH959948	4221	1509	1408	1403	99.6	1076	1072	99.6	4329	4260
CH959949	2175	347	155	155	100	137	137	100	2191	2191
CH959950	2397	559	210	194	92.4	168	152	90.5	5495	4245
CH959951	1862	233	61	61	100	36	36	100	1878	1878
CH959952	692	1	36	1	2.8	35	0	0	5181	3694
CH959953	2792	506	226	213	94.2	167	154	92.2	4531	2827
CH959954	1218	176	103	98	95.1	80	75	93.8	1234	1234
CH959955	5983	1022	562	500	89	499	437	87.6	6204	6154
CH959956	1782	1660	1649	1646	99.8	6	5	83.3	1798	1798
CH959957	2046	130	105	105	100	105	105	100	2063	2063
CH959958	11117	4609	3465	3369	97.2	3445	3349	97.2	13266	11659
CH959959	3141	365	150	137	91.3	131	118	90.1	10928	5768
CH959960	1972	313	144	123	85.4	107	102	95.3	1988	1988
CH959961	2591	278	149	146	98	70	70	100	4252	2623
CH959962	1912	161	64	64	100	52	52	100	1928	1928
CH959963	4737	853	236	212	89.8	150	126	84	4754	4754
CH959964	1068	242	161	130	80.7	147	116	78.9	1769	1769
CH959965	1943	442	125	125	100	122	122	100	1959	1959
CH959966	2892	143	496	134	27	481	119	24.7	17332	16022
CH959967	17370	6451	6056	5570	92	5213	4741	90.9	18817	17815
CH959968	6905	1675	1532	1494	97.5	1385	1347	97.3	7331	7331
CH959969	1650	136	507	136	26.8	481	128	26.6	4320	3055
CH959970	4202	308	322	197	61.2	266	141	53	4220	4220
CH959971	885	24	56	5	8.9	56	5	8.9	4952	3921
CH959972	1773	854	691	683	98.8	13	8	61.5	1791	1791
CH959973	1802	249	15	15	100	0	0	.	1965	1965
CH959974	3358	741	265	253	95.5	233	221	94.8	4607	3390
CH959975	2998	874	135	135	100	103	103	100	4932	3030
CH959976	3250	1064	949	945	99.6	16	12	75	4463	3282
CH959977	8912	2355	1044	1011	96.8	856	826	96.5	11496	9632
CH959978	5399	1522	797	686	86.1	748	637	85.2	5415	5415
CH959979	5218	1162	268	267	99.6	254	253	99.6	5240	5240
CH959980	7489	1248	550	503	91.5	357	310	86.8	7599	7599
CH959981	3965	631	214	201	93.9	207	194	93.7	5127	4010
CH959982	3036	433	109	109	100	88	88	100	4530	3068
CH959983	1702	0	13	0	0	0	0	.	1718	1718
CH959984	1327	164	62	57	91.9	35	30	85.7	1759	1759
CH959985	1714	112	111	111	100	83	83	100	1730	1730
CH959986	3546	444	237	234	98.7	214	211	98.6	4900	3579
CH959987	1812	7	13	7	53.8	6	0	0	1828	1828
CH959988	515	28	38	28	73.7	22	12	54.5	1519	1519
CH959989	5530	949	229	200	87.3	187	158	84.5	8358	6460
CH959990	5550	1937	1570	1552	98.9	1368	1350	98.7	6238	5858
CH959991	2649	165	293	152	51.9	230	102	44.3	12831	12831
CH959992	4883	737	454	401	88.3	410	357	87.1	6471	4961
CH959993	2171	44	69	43	62.3	50	24	48	8172	4115
CH959994	5560	45	165	41	24.8	148	24	16.2	5612	5612
CH959995	6059	1371	1255	1176	93.7	1085	1037	95.6	6081	6081
CH959996	2023	394	113	112	99.1	106	105	99.1	2039	2039
CH959997	19009	299	3131	291	9.3	3118	278	8.9	24807	24807
CH959998	4390	688	404	356	88.1	378	330	87.3	4499	4499
CH959999	1021	6	63	6	9.5	63	6	9.5	8465	7521
CH960000	1060	5	27	5	18.5	18	5	27.8	5575	4127
CH960001	3586	553	297	262	88.2	288	253	87.8	3695	3695
CH960002	4236	1281	1083	952	87.9	798	697	87.3	6168	4522
CH960003	1844	332	314	307	97.8	234	227	97	1866	1866
CH960004	1766	210	72	69	95.8	10	7	70	1784	1784
CH960005	1430	218	171	171	100	0	0	.	1452	1452
CH960006	1612	68	82	68	82.9	44	42	95.5	1628	1628
CH960007	4363	1021	525	493	93.9	477	445	93.3	4872	4452
CH960008	5831	53	1781	46	2.6	1748	15	0.9	5983	5983
CH960009	5448	755	367	354	96.5	17	4	23.5	5464	5464
CH960010	2390	409	125	66	52.8	90	37	41.1	2440	2440
CH960011	1680	53	24	24	100	24	24	100	1696	1696
CH960012	2053	215	221	184	83.3	191	154	80.6	2069	2069
CH960013	2661	93	477	79	16.6	445	61	13.7	2812	2812
CH960014	3099	90	147	61	41.5	95	19	20	4611	3131
CH960015	2377	169	177	161	91	164	148	90.2	4320	2527
CH960016	10546	3321	2712	2601	95.9	2375	2270	95.6	10999	10999
CH960017	6641	1738	1311	1307	99.7	1135	1131	99.6	6742	6742
CH960018	1768	363	107	103	96.3	77	73	94.8	1785	1785
CH960019	1914	5	186	5	2.7	181	0	0	1930	1930
CH960020	2016	103	199	59	29.6	155	15	9.7	2032	2032
CH960021	3063	1426	467	437	93.6	432	402	93.1	3081	3081
CH960022	2031	204	91	66	72.5	90	65	72.2	2270	2270
CH960023	4000	1266	976	952	97.5	933	909	97.4	5344	4748
CH960024	3933	1197	1062	1026	96.6	783	756	96.6	6313	4329
CH960025	1815	81	156	16	10.3	156	16	10.3	1837	1837
CH960026	2623	241	111	94	84.7	102	85	83.3	4346	2838
CH960027	3060	217	169	169	100	125	125	100	4483	3093
CH960028	2726	1014	927	810	87.4	799	690	86.4	4433	2797
CH960029	2039	1028	300	298	99.3	300	298	99.3	2075	2075
CH960030	2257	500	354	241	68.1	319	222	69.6	2273	2273
CH960031	3137	1211	959	930	97	908	884	97.4	3168	3168
CH960032	3579	764	701	523	74.6	622	444	71.4	5310	3640
CH960033	1322	138	51	46	90.2	31	26	83.9	1563	1563
CH960034	4533	1020	261	237	90.8	199	175	87.9	4945	4945
CH960035	3497	194	459	167	36.4	384	123	32	19684	15357
CH960036	2068	400	99	99	100	44	44	100	2084	2084
CH960037	2104	193	170	169	99.4	151	150	99.3	2120	2120
CH960038	4262	764	168	164	97.6	145	141	97.2	5605	4334
CH960039	7736	1576	1338	1260	94.2	1215	1137	93.6	12268	7991
CH960040	1341	130	103	92	89.3	17	9	52.9	5213	3263
CH960041	5263	721	245	231	94.3	215	201	93.5	5279	5279
CH960042	3121	93	89	56	62.9	50	17	34	8609	5767
CH960043	3515	682	479	457	95.4	431	409	94.9	5089	3552
CH960044	1184	11	3	2	66.7	1	0	0	2491	2491
CH960045	1332	452	138	138	100	12	12	100	5328	3670
CH960046	1876	18	31	18	58.1	14	1	7.1	1892	1892
CH960047	4470	1117	873	866	99.2	809	802	99.1	4522	4522
CH960048	1574	335	60	60	100	54	54	100	1609	1609
CH960049	1689	140	90	90	100	90	90	100	1705	1705
CH960050	314	0	25	0	0	25	0	0	1597	1597
CH960051	3279	309	133	133	100	83	83	100	3320	3320
CH960052	5445	1847	352	326	92.6	288	262	91	12536	6018
CH960053	5516	882	189	177	93.7	102	90	88.2	5539	5539
CH960054	2296	681	552	475	86.1	479	405	84.6	5410	3596
CH960055	1726	240	160	154	96.2	119	113	95	1742	1742
CH960056	7549	787	568	485	85.4	474	407	85.9	12427	8372
CH960057	8549	3670	3801	3470	91.3	3227	2910	90.2	10579	9599
CH960058	1683	126	73	73	100	46	46	100	1905	1905
CH960059	6224	1982	1802	1789	99.3	1726	1713	99.2	6266	6266
CH960060	2041	826	475	445	93.7	452	422	93.4	2057	2057
CH960061	4826	6	346	0	0	346	0	0	5637	4879
CH960062	6456	1092	713	666	93.4	561	514	91.6	8732	6610
CH960063	4258	726	349	323	92.6	293	268	91.5	7097	4556
CH960064	1731	31	17	4	23.5	14	1	7.1	4581	2664
CH960065	3223	899	306	259	84.6	306	259	84.6	5476	3286
CH960066	4105	586	362	312	86.2	272	249	91.5	5861	4166
CH960067	2023	382	127	125	98.4	117	115	98.3	2039	2039
CH960068	2481	376	260	260	100	209	209	100	4543	2964
CH960069	1854	48	159	38	23.9	156	35	22.4	4749	4749
CH960070	4715	40	182	33	18.1	121	0	0	8207	4893
CH960071	2011	944	467	445	95.3	400	378	94.5	2028	2028
CH960072	5382	79	192	54	28.1	153	15	9.8	5410	5410
CH960073	2907	284	104	104	100	84	84	100	10688	3271
CH960074	2569	465	118	102	86.4	88	72	81.8	4416	2634
CH960075	1336	337	91	91	100	14	14	100	1352	1352
CH960076	1983	788	635	598	94.2	458	421	91.9	2028	2028
CH960077	5820	267	284	85	29.9	212	36	17	5913	5913
CH960078	2050	679	251	238	94.8	188	175	93.1	2066	2066
CH960079	1979	628	434	429	98.8	412	407	98.8	1995	1995
CH960080	4019	152	304	114	37.5	257	73	28.4	19998	12070
CH960081	1628	290	82	82	100	77	77	100	1656	1656
CH960082	2901	871	366	363	99.2	316	313	99.1	4718	3179
CH960083	1467	103	160	70	43.8	111	26	23.4	5655	4445
CH960084	2677	440	166	165	99.4	114	114	100	4505	2709
CH960085	2816	564	295	295	100	278	278	100	4526	2848
CH960086	5403	46	255	45	17.6	210	0	0	5437	5437
CH960087	4989	1904	1594	1560	97.9	1417	1383	97.6	7819	5037
CH960088	1759	249	0	0	.	0	0	NA	1775	1775
CH960089	1587	355	96	90	93.8	75	69	92	1965	1965
CH960090	4164	861	58	42	72.4	56	40	71.4	5081	5081
CH960091	2133	277	96	96	100	37	37	100	2210	2210
CH960092	1417	226	126	115	91.3	115	104	90.4	1433	1433
CH960093	6288	1207	1137	1102	96.9	978	948	96.9	7930	6458
CH960094	1357	45	57	25	43.9	41	10	24.4	4935	3036
CH960095	1424	169	55	55	100	55	55	100	1440	1440
CH960096	2553	228	125	113	90.4	82	70	85.4	2847	2847
CH960097	1575	150	15	15	100	13	13	100	1663	1663
CH960098	3746	426	251	248	98.8	244	241	98.8	5192	3787
CH960099	2008	22	65	21	32.3	51	7	13.7	2053	2053
CH960100	1868	260	235	229	97.4	221	215	97.3	1884	1884
CH960101	1908	0	161	0	0	161	0	0	1924	1924
CH960102	2026	320	219	213	97.3	165	159	96.4	2047	2047
CH960103	2430	389	299	293	98	258	252	97.7	4448	2462
CH960104	2787	989	221	207	93.7	169	155	91.7	5194	2819
CH960105	1952	480	118	118	100	71	71	100	2000	2000
CH960106	2837	833	737	663	90	638	565	88.6	4729	2869
CH960107	1554	132	109	93	85.3	97	81	83.5	1686	1686
CH960108	970	36	23	17	73.9	17	11	64.7	2200	2200
CH960109	1079	268	138	129	93.5	132	123	93.2	1528	1528
CH960110	4391	811	404	403	99.8	365	364	99.7	4467	4467
CH960111	3806	838	313	306	97.8	273	266	97.4	3879	3879
CH960112	1916	157	89	89	100	75	75	100	1932	1932
CH960113	1197	272	121	118	97.5	112	109	97.3	1663	1663
CH960114	2484	714	353	353	100	347	347	100	4799	3369
CH960115	1857	203	257	162	63	247	152	61.5	1873	1873
CH960116	1019	3	23	3	13	20	0	0	1609	1609
CH960117	4516	462	151	143	94.7	133	125	94	4777	4777
CH960118	1892	570	269	194	72.1	239	164	68.6	1908	1908
CH960119	4245	1336	653	580	88.8	619	547	88.4	6598	5348
CH960120	1863	215	209	149	71.3	182	122	67	1879	1879
CH960121	2022	206	161	160	99.4	139	138	99.3	2081	2081
CH960122	2713	326	66	66	100	0	0	.	4822	3090
CH960123	1218	10	73	9	12.3	71	9	12.7	6495	5136
CH960124	1461	277	261	227	87	232	198	85.3	1477	1477
CH960125	3393	383	189	184	97.4	171	166	97.1	5106	3425
CH960126	4751	426	272	272	100	206	206	100	7968	4858
CH960127	2044	449	219	186	84.9	175	142	81.1	2060	2060
CH960128	2096	433	183	178	97.3	168	163	97	2112	2112
CH960129	3661	511	459	391	85.2	347	291	83.9	5056	3693
CH960130	1299	256	99	97	98	63	61	96.8	1719	1719
CH960131	1997	1259	875	870	99.4	875	870	99.4	2013	2013
CH960132	2288	317	67	67	100	22	22	100	2304	2304
CH960133	2099	138	0	0	.	0	0	NA	2125	2125
CH960134	2985	285	254	242	95.3	230	218	94.8	5380	3060
CH960135	1997	290	145	125	86.2	138	118	85.5	4310	2389
CH960136	4303	814	286	250	87.4	219	184	84	7992	4413
CH960137	3297	763	315	314	99.7	274	273	99.6	4815	3347
CH960138	2545	461	390	381	97.7	390	381	97.7	2561	2561
CH960139	3729	235	454	180	39.6	404	136	33.7	25194	25194
CH960140	5646	35	410	31	7.6	386	7	1.8	15108	15108
CH960141	1555	32	63	31	49.2	49	17	34.7	5012	5012
CH960142	1371	54	40	33	82.5	33	26	78.8	5339	3853
CH960143	2581	326	253	246	97.2	225	218	96.9	2626	2626
CH960144	1230	24	19	9	47.4	19	9	47.4	4392	4392
CH960145	3664	989	429	401	93.5	378	350	92.6	11046	9289
CH960146	1988	403	177	159	89.8	114	97	85.1	2010	2010
CH960147	1788	37	29	28	96.6	1	0	0	1861	1861
CH960148	948	166	16	16	100	16	16	100	1823	1823
CH960149	2199	269	33	16	48.5	29	12	41.4	2215	2215
CH960150	1822	164	114	112	98.2	91	89	97.8	1856	1856
CH960151	1605	98	64	59	92.2	64	59	92.2	1627	1627
CH960152	4878	1630	914	902	98.7	848	837	98.7	6562	4915
CH960153	1597	110	93	92	98.9	93	92	98.9	1613	1613
CH960154	5273	762	591	571	96.6	541	522	96.5	9255	5349
CH960155	16980	3335	1037	991	95.6	865	819	94.7	18328	17042
CH960156	1431	158	97	82	84.5	79	65	82.3	1983	1983
CH960157	480	45	23	19	82.6	0	0	.	1686	1686
CH960158	12245	3794	3123	2968	95	2764	2610	94.4	15589	12693
CH960159	3436	771	309	307	99.4	264	264	100	4820	3468
CH960160	1847	484	289	253	87.5	230	195	84.8	1865	1865
CH960161	2293	167	115	103	89.6	109	97	89	2342	2342
CH960162	2291	524	398	391	98.2	379	372	98.2	2307	2307
CH960163	1666	627	197	182	92.4	150	135	90	1754	1754
CH960164	3288	462	328	287	87.5	254	213	83.9	5193	3966
CH960165	2778	288	213	212	99.5	123	122	99.2	4411	2811
CH960166	2246	466	103	97	94.2	90	84	93.3	2263	2263
CH960167	6036	1032	802	737	91.9	674	636	94.4	7708	6084
CH960168	3581	471	294	218	74.1	282	206	73	5186	3618
CH960169	4758	205	318	138	43.4	182	2	1.1	4778	4778
CH960170	3625	245	487	170	34.9	473	156	33	4810	3692
CH960171	2182	25	149	22	14.8	149	22	14.8	2198	2198
CH960172	1712	251	80	80	100	80	80	100	1729	1729
CH960173	2067	234	74	74	100	74	74	100	2121	2121
CH960174	5826	982	803	770	95.9	690	657	95.2	5905	5905
CH960175	3225	576	443	443	100	392	392	100	4940	3258
CH960176	1287	28	27	27	100	0	0	.	1566	1566
CH960177	5936	1449	1030	968	94	953	891	93.5	5959	5959
CH960178	2587	534	191	160	83.8	168	137	81.5	4502	3366
CH960179	4048	701	48	33	68.8	37	22	59.5	4228	4228
CH960180	5344	913	313	245	78.3	300	232	77.3	7760	5409
CH960181	6140	809	592	552	93.2	533	493	92.5	6792	6260
CH960182	2424	461	187	177	94.7	117	107	91.5	4573	2972
CH960183	4083	575	131	118	90.1	67	54	80.6	4493	4493
CH960184	2414	320	105	105	100	41	41	100	2446	2446
CH960185	1658	219	172	171	99.4	151	150	99.3	1674	1674
CH960186	2595	551	88	74	84.1	62	48	77.4	4575	2627
CH960187	2198	634	261	213	81.6	248	200	80.6	2214	2214
CH960188	957	33	29	15	51.7	29	15	51.7	2131	2131
CH960189	2874	752	162	145	89.5	142	132	93	2935	2935
CH960190	1999	385	225	224	99.6	225	224	99.6	2015	2015
CH960191	5236	1786	773	723	93.5	727	677	93.1	6310	6310
CH960192	2567	654	167	167	100	146	146	100	2703	2703
CH960193	1940	440	484	427	88.2	458	401	87.6	1966	1966
CH960194	11291	223	214	31	14.5	182	1	0.5	11345	11345
CH960195	2183	499	434	429	98.8	398	393	98.7	2227	2227
CH960196	1792	369	206	205	99.5	168	167	99.4	1808	1808
CH960197	3883	1133	739	641	86.7	590	492	83.4	5116	3915
CH960198	2534	550	280	278	99.3	280	278	99.3	2550	2550
CH960199	1824	56	68	39	57.4	49	20	40.8	1841	1841
CH960200	2862	612	300	282	94	201	183	91	5202	3279
CH960201	1655	68	79	55	69.6	14	2	14.3	1671	1671
CH960202	1018	1	64	0	0	64	0	0	6926	6926
CH960203	1684	316	87	82	94.3	63	58	92.1	1700	1700
CH960204	9616	2100	971	943	97.1	899	872	97	13609	9808
CH960205	7309	3841	4030	3660	90.8	3606	3302	91.6	8000	7366
CH960206	1916	438	198	198	100	151	151	100	1932	1932
CH960207	4451	973	418	403	96.4	368	353	95.9	5120	4529
CH960208	3030	570	531	523	98.5	10	4	40	3046	3046
CH960209	1151	4	4	4	100	4	4	100	2256	2256
CH960210	1519	201	163	163	100	150	150	100	1753	1753
CH960211	4776	368	141	140	99.3	115	114	99.1	7219	5018
CH960212	2805	552	291	277	95.2	235	221	94	4549	3060
CH960213	4725	1442	176	164	93.2	146	134	91.8	11637	6316
CH960214	726	134	123	108	87.8	78	63	80.8	1995	1995
CH960215	1289	522	198	197	99.5	154	153	99.4	1305	1305
CH960216	4122	1124	293	280	95.6	208	195	93.8	5490	4170
CH960217	2271	126	112	72	64.3	30	1	3.3	8483	4792
CH960218	10373	1901	1544	1448	93.8	1334	1252	93.9	12501	10481
CH960219	1618	31	52	25	48.1	27	0	0	1946	1946
CH960220	4205	1407	1188	959	80.7	925	704	76.1	5351	4564
CH960221	2311	502	323	321	99.4	321	319	99.4	2327	2327
CH960222	950	96	62	59	95.2	60	57	95	4551	2436
CH960223	1681	124	131	112	85.5	63	44	69.8	1711	1711
CH960224	5167	2113	944	868	91.9	910	834	91.6	5344	5344
CH960225	1632	599	39	39	100	27	27	100	1648	1648
CH960226	4601	3625	2884	2830	98.1	2796	2742	98.1	4617	4617
CH960227	6610	422	407	372	91.4	358	323	90.2	8827	6945
CH960228	2022	379	259	209	80.7	244	194	79.5	2052	2052
CH960229	4958	2158	1808	1666	92.1	1553	1412	90.9	7765	5047
CH960230	5146	769	369	357	96.7	280	268	95.7	5627	5217
CH960231	2605	15	46	1	2.2	46	1	2.2	4901	3093
CH960232	5479	1648	1231	1118	90.8	1169	1056	90.3	8425	5527
CH960233	4662	551	197	179	90.9	176	158	89.8	5575	4694
CH960234	2302	788	442	440	99.5	406	404	99.5	4762	2342
CH960235	1052	166	96	74	77.1	95	74	77.9	1687	1687
CH960236	4137	723	610	551	90.3	564	505	89.5	6230	4792
CH960237	2504	458	68	68	100	60	60	100	2535	2535
CH960238	1563	150	108	107	99.1	91	90	98.9	1579	1579
CH960239	4105	1041	1028	970	94.4	842	786	93.3	4240	4240
CH960240	1784	404	316	316	100	246	246	100	1800	1800
CH960241	1723	70	60	60	100	60	60	100	1739	1739
CH960242	11316	2365	1723	1651	95.8	1581	1510	95.5	11754	11437
CH960243	2425	0	194	0	0	194	0	0	4897	2877
CH960244	1291	205	143	142	99.3	130	129	99.2	1307	1307
CH960245	1578	139	59	59	100	59	59	100	1638	1638
CH960246	1428	392	274	265	96.7	265	256	96.6	1891	1891
CH960247	1250	315	115	110	95.7	106	101	95.3	4667	2601
CH960248	1203	163	70	68	97.1	57	55	96.5	4626	2813
CH960249	5001	806	659	574	87.1	596	511	85.7	7824	5119
CH960250	1749	200	144	90	62.5	112	69	61.6	1770	1770
CH960251	11670	1598	1074	984	91.6	938	848	90.4	11869	11869
CH960252	3712	1964	1947	1837	94.4	1494	1410	94.4	4636	3745
CH960253	1587	323	87	82	94.3	72	67	93.1	1603	1603
CH960254	4402	1368	64	47	73.4	64	47	73.4	4418	4418
CH960255	886	10	34	0	0	29	0	0	1570	1570
CH960256	1981	10	67	5	7.5	67	5	7.5	4836	3745
CH960257	5267	127	236	93	39.4	163	20	12.3	5286	5286
CH960258	1211	51	56	40	71.4	41	27	65.9	2108	2108
CH960259	10005	2066	904	859	95	878	834	95	10113	10113
CH960260	2537	93	90	85	94.4	88	83	94.3	4629	2569
CH960261	4476	2669	1166	1008	86.4	1122	964	85.9	4943	4520
CH960262	7335	3017	2449	2322	94.8	2005	1895	94.5	7356	7356
CH960263	1549	338	73	73	100	67	67	100	1565	1565
CH960264	11303	3777	2579	2482	96.2	2388	2291	95.9	11811	11719
CH960265	1965	616	76	76	100	6	6	100	5123	3493
CH960266	8992	2361	1776	1738	97.9	1509	1471	97.5	10589	9266
CH960267	1834	556	369	354	95.9	338	323	95.6	1850	1850
CH960268	5611	1186	710	625	88	590	513	86.9	5994	5647
CH960269	1633	87	37	36	97.3	37	36	97.3	1650	1650
CH960270	4480	733	112	112	100	80	80	100	4898	4898
CH960271	1802	594	143	143	100	126	126	100	1818	1818
CH960272	237	6	11	6	54.5	4	1	25	1798	1798
CH960273	5670	2020	1871	1840	98.3	1748	1717	98.2	8752	5752
CH960274	2135	511	114	113	99.1	78	77	98.7	2160	2160
CH960275	1879	82	119	69	58	106	56	52.8	4999	3076
CH960276	4988	1181	317	304	95.9	228	215	94.3	5464	5464
CH960277	1791	543	432	429	99.3	321	318	99.1	1817	1817
CH960278	1075	421	320	315	98.4	226	221	97.8	1097	1097
CH960279	719	25	33	25	75.8	33	25	75.8	3708	3708
CH960280	1815	279	253	228	90.1	237	212	89.5	1831	1831
CH960281	2468	960	822	811	98.7	713	703	98.6	2485	2485
CH960282	1544	278	281	273	97.2	227	223	98.2	1560	1560
CH960283	9240	1330	365	365	100	274	274	100	12895	9423
CH960284	2471	91	204	77	37.7	196	71	36.2	11771	7180
CH960285	4319	485	307	299	97.4	270	262	97	5441	5038
CH960286	2161	53	71	27	38	71	27	38	2196	2196
CH960287	3125	848	527	523	99.2	457	455	99.6	4545	3285
CH960288	3113	586	402	400	99.5	314	312	99.4	5042	3222
CH960289	3228	13	335	12	3.6	323	0	0	4820	3271
CH960290	11359	3151	3173	2888	91	2809	2584	92	11714	11714
CH960291	1345	382	114	109	95.6	95	90	94.7	1933	1933
CH960292	10028	3615	2337	2008	85.9	2039	1772	86.9	12717	12174
CH960293	2205	617	16	16	100	16	16	100	2225	2225
CH960294	2622	532	498	494	99.2	416	412	99	4242	2654
CH960295	1405	70	112	48	42.9	48	3	6.2	4995	3536
CH960296	7238	1462	948	917	96.7	896	865	96.5	10549	8520
CH960297	6412	1465	858	815	95	783	740	94.5	8338	6580
CH960298	10409	1870	668	572	85.6	567	472	83.2	10892	10892
CH960299	2075	345	170	164	96.5	170	164	96.5	2091	2091
CH960300	3416	715	385	345	89.6	376	336	89.4	4165	3448
CH960301	1737	656	32	32	100	32	32	100	1754	1754
CH960302	2041	32	45	31	68.9	13	0	0	2057	2057
CH960303	1747	436	327	325	99.4	305	303	99.3	1763	1763
CH960304	1492	487	135	126	93.3	109	100	91.7	4661	2351
CH960305	2112	292	258	211	81.8	232	185	79.7	2138	2138
CH960306	5343	919	407	367	90.2	338	298	88.2	6343	6343
CH960307	1788	481	404	402	99.5	1	0	0	1807	1807
CH960308	1940	245	48	48	100	31	31	100	1970	1970
CH960309	2859	541	201	175	87.1	168	142	84.5	4411	2891
CH960310	3006	471	237	222	93.7	219	204	93.2	3960	3038
CH960311	3829	1359	985	960	97.5	822	808	98.3	5596	3861
CH960312	4017	1222	1231	1165	94.6	1113	1047	94.1	5335	4049
CH960313	3856	323	234	190	81.2	219	175	79.9	5290	3890
CH960314	2062	337	126	120	95.2	120	114	95	2102	2102
CH960315	1855	79	110	58	52.7	46	6	13	5384	3329
CH960316	13936	2417	2097	1981	94.5	1733	1619	93.4	15007	15007
CH960317	2003	127	337	0	0	337	0	0	2019	2019
CH960318	2058	275	155	155	100	147	147	100	2074	2074
CH960319	3571	66	307	52	16.9	221	34	15.4	10480	9908
CH960320	1779	134	109	109	100	1	1	100	1795	1795
CH960321	9177	2694	1640	1615	98.5	1286	1261	98.1	13361	9244
CH960322	9945	2376	1275	1237	97	1179	1147	97.3	12754	9993
CH960323	1988	348	214	214	100	196	196	100	2004	2004
CH960324	6124	2385	1583	1455	91.9	1346	1219	90.6	6146	6146
CH960325	1728	927	523	522	99.8	360	359	99.7	1744	1744
CH960326	1662	338	234	224	95.7	194	184	94.8	2203	2203
CH960327	1095	19	30	18	60	22	10	45.5	4412	3216
CH960328	1071	44	52	39	75	37	24	64.9	2320	2320
CH960329	1842	880	364	347	95.3	364	347	95.3	1916	1916
CH960330	3909	1721	963	879	91.3	778	720	92.5	4489	3947
CH960331	2524	613	413	405	98.1	305	297	97.4	2630	2630
CH960332	4501	1167	291	290	99.7	270	269	99.6	4533	4533
CH960333	4845	1106	731	652	89.2	629	550	87.4	8360	4908
CH960334	1612	193	105	89	84.8	78	62	79.5	1710	1710
CH960335	4093	966	113	113	100	109	109	100	4280	4280
CH960336	5712	1025	790	709	89.7	664	583	87.8	5728	5728
CH960337	1574	66	44	44	100	28	28	100	1609	1609
CH960338	2001	221	70	70	100	33	33	100	2017	2017
CH960339	1632	134	74	68	91.9	74	68	91.9	1839	1839
CH960340	3817	1021	662	622	94	630	590	93.7	4802	3861
CH960341	3452	633	342	315	92.1	285	259	90.9	5358	3485
CH960342	1930	455	197	187	94.9	174	164	94.3	5472	4388
CH960343	5910	1676	1270	1237	97.4	1133	1100	97.1	8398	5979
CH960344	1662	47	108	38	35.2	62	2	3.2	6133	4491
CH960345	5811	920	391	391	100	320	320	100	9760	6538
CH960346	3839	900	140	136	97.1	131	127	96.9	5538	4487
CH960347	1900	457	306	302	98.7	274	270	98.5	1916	1916
CH960348	2116	40	58	39	67.2	54	35	64.8	2197	2197
CH960349	9445	4171	2306	2217	96.1	2066	1977	95.7	11284	9643
CH960350	3194	978	726	709	97.7	639	622	97.3	4909	3226
CH960351	788	11	20	11	55	20	11	55	1675	1675
CH960352	1801	219	35	35	100	35	35	100	1817	1817
CH960353	14702	2644	1360	1296	95.3	1161	1102	94.9	21045	17321
CH960354	3716	711	279	274	98.2	229	224	97.8	10844	3777
CH960355	6351	1085	857	844	98.5	690	680	98.6	6507	6507
CH960356	2059	25	96	18	18.8	68	12	17.6	11123	7658
CH960357	282	12	16	0	0	16	0	0	1727	1727
CH960358	3491	790	623	553	88.8	560	504	90	6011	3594
CH960359	1733	159	111	111	100	83	83	100	1749	1749
CH960360	4639	770	563	500	88.8	452	389	86.1	4829	4829
CH960361	4809	442	308	306	99.4	256	254	99.2	4827	4827
CH960362	6214	939	336	319	94.9	316	299	94.6	6254	6254
CH960363	1549	457	259	230	88.8	172	143	83.1	1565	1565
CH960364	4111	231	460	164	35.7	432	136	31.5	25201	22737
CH960365	3769	138	141	97	68.8	73	29	39.7	4865	3803
CH960366	1565	109	115	105	91.3	99	89	89.9	1581	1581
CH960367	1703	308	7	7	100	0	0	.	1736	1736
CH960368	3195	414	351	348	99.1	296	293	99	5565	3549
CH960369	1860	359	140	140	100	116	116	100	1942	1942
CH960370	1994	440	293	262	89.4	237	206	86.9	2011	2011
CH960371	3330	618	255	250	98	167	162	97	4925	3362
CH960372	5957	1543	1539	1414	91.9	1411	1286	91.1	6022	5989
CH960373	1881	340	92	91	98.9	57	56	98.2	1899	1899
CH960374	5101	474	144	140	97.2	113	109	96.5	5125	5125
CH960375	7713	71	338	69	20.4	293	31	10.6	7907	7907
CH960376	1554	147	33	33	100	16	16	100	1950	1950
CH960377	2895	435	188	181	96.3	188	181	96.3	4951	3410
CH960378	4077	964	857	770	89.8	792	713	90	4804	4109
CH960379	21145	9388	5641	5280	93.6	4969	4633	93.2	29149	27420
CH960380	3095	291	103	91	88.3	103	91	88.3	4740	3127
CH960381	1882	355	221	201	91	221	201	91	1898	1898
CH960382	5452	1221	279	257	92.1	170	148	87.1	5473	5473
CH960383	4515	687	330	330	100	2	2	100	4538	4538
CH960384	2005	35	208	25	12	208	25	12	2021	2021
CH960385	2106	483	387	387	100	3	3	100	2129	2129
CH960386	2020	36	218	10	4.6	218	10	4.6	2037	2037
CH960387	1871	631	271	271	100	193	193	100	1909	1909
CH960388	1876	258	225	222	98.7	166	163	98.2	1895	1895
CH960389	2328	574	75	75	100	68	68	100	2375	2375
CH960390	1510	39	40	31	77.5	10	1	10	1732	1732
CH960391	1825	9	80	9	11.3	72	1	1.4	5237	4398
CH960392	1994	483	141	136	96.5	111	111	100	2062	2062
CH960393	2303	585	44	44	100	41	41	100	2319	2319
CH960394	6063	2687	2033	1994	98.1	1803	1767	98	9267	6116
CH960395	5147	955	777	632	81.3	695	550	79.1	7983	5427
CH960396	6344	1138	653	652	99.8	573	572	99.8	6721	6419
CH960397	12061	3581	3258	3127	96	3105	2974	95.8	12274	12274
CH960398	2163	523	164	164	100	141	141	100	2179	2179
CH960399	3187	808	258	225	87.2	235	202	86	4737	3219
CH960400	1896	38	26	26	100	0	0	.	1924	1924
CH960401	1819	1150	215	177	82.3	139	106	76.3	1896	1896
CH960402	5767	366	699	295	42.2	530	176	33.2	25834	24240
CH960403	7081	1143	1081	1016	94	1037	979	94.4	8533	7135
CH960404	5170	1022	317	308	97.2	245	238	97.1	5220	5220
CH960405	5867	926	428	396	92.5	353	321	90.9	5889	5889
CH960406	2084	83	168	53	31.5	126	11	8.7	2103	2103
CH960407	4787	24	304	23	7.6	273	3	1.1	5410	4853
CH960408	8961	622	435	345	79.3	378	290	76.7	9965	9965
CH960409	4864	219	1026	177	17.3	851	113	13.3	4969	4969
CH960410	10864	3592	2400	2298	95.8	2167	2098	96.8	13933	10958
CH960411	4098	303	259	257	99.2	226	224	99.1	5631	4130
CH960412	4617	1841	1620	1597	98.6	1401	1378	98.4	5476	4774
CH960413	2057	736	171	171	100	152	152	100	2081	2081
CH960414	2869	955	781	746	95.5	493	469	95.1	4650	2903
CH960415	926	12	35	11	31.4	28	4	14.3	1701	1701
CH960416	1631	146	128	87	68	100	60	60	1909	1909
CH960417	2086	219	154	132	85.7	119	97	81.5	2109	2109
CH960418	1745	326	137	113	82.5	137	113	82.5	1762	1762
CH960419	2306	443	267	239	89.5	227	199	87.7	4430	2359
CH960420	3601	474	446	426	95.5	298	278	93.3	5130	3746
CH960421	5637	1079	743	715	96.2	643	616	95.8	6263	5687
CH960422	3100	338	241	196	81.3	196	161	82.1	4607	3584
CH960423	1743	509	60	45	75	45	30	66.7	1759	1759
CH960424	6654	1688	1230	1106	89.9	1146	1022	89.2	7189	7164
CH960425	2541	1138	1214	1070	88.1	1160	1016	87.6	2557	2557
CH960426	1688	63	63	63	100	50	50	100	1704	1704
CH960427	5563	31	631	31	4.9	600	0	0	5585	5585
CH960428	7817	2514	2404	2259	94	2042	1902	93.1	13661	8168
CH960429	995	285	151	145	96	137	131	95.6	1647	1647
CH960430	973	11	20	0	0	20	0	0	5524	3718
CH960431	3180	261	253	217	85.8	234	198	84.6	4506	3212
CH960432	2720	464	292	252	86.3	273	233	85.3	4891	2755
CH960433	2356	400	293	271	92.5	201	179	89.1	4428	2390
CH960434	1867	279	40	40	100	3	3	100	1883	1883
CH960435	3804	11	314	11	3.5	280	1	0.4	4837	3882
CH960436	2663	46	212	44	20.8	153	17	11.1	2679	2679
CH960437	1825	124	125	30	24	116	30	25.9	1841	1841
CH960438	11659	2755	1978	969	49	1773	772	43.5	16827	15508
CH960439	3125	640	210	198	94.3	182	170	93.4	4410	3235
CH960440	2924	527	234	216	92.3	168	150	89.3	4794	2956
CH960441	4334	1212	308	308	100	289	289	100	4350	4350
CH960442	3416	11	97	11	11.3	59	0	0	5094	3462
CH960443	3222	927	348	323	92.8	256	231	90.2	4518	3315
CH960444	1699	215	153	133	86.9	153	133	86.9	1715	1715
CH960445	1668	12	25	4	16	24	3	12.5	4832	3245
CH960446	2912	273	239	192	80.3	203	156	76.8	2928	2928
CH960447	5810	509	339	306	90.3	271	253	93.4	5838	5838
CH960448	2409	692	613	569	92.8	559	515	92.1	2429	2429
CH960449	4255	1482	792	705	89	661	599	90.6	4956	4931
CH960450	1321	81	25	24	96	25	24	96	2075	2075
CH960451	5329	1786	1922	1699	88.4	1723	1504	87.3	6355	5363
CH960452	1934	421	222	213	95.9	212	203	95.8	1950	1950
CH960453	4925	1157	367	333	90.7	349	315	90.3	4965	4965
CH960454	1190	217	71	51	71.8	56	36	64.3	2041	2041
CH960455	1193	530	147	138	93.9	23	15	65.2	1928	1928
CH960456	6744	2359	1612	1514	93.9	1351	1258	93.1	6760	6760
CH960457	1041	120	108	54	50	55	1	1.8	7747	4330
CH960458	1882	725	127	125	98.4	127	125	98.4	1898	1898
CH960459	7202	1428	1053	1018	96.7	949	914	96.3	7261	7261
CH960460	5999	1222	555	500	90.1	461	414	89.8	9815	7715
CH960461	3413	697	476	416	87.4	446	393	88.1	6264	4500
CH960462	5188	794	471	469	99.6	368	366	99.5	5204	5204
CH960463	1399	35	47	26	55.3	36	15	41.7	7252	5951
CH960464	663	26	27	10	37	27	10	37	4160	4160
CH960465	3882	1384	1356	1250	92.2	1175	1070	91.1	4801	3914
CH960466	3325	634	141	140	99.3	124	123	99.2	4880	3357
CH960467	1756	186	29	22	75.9	23	16	69.6	1811	1811
CH960468	1154	13	12	11	91.7	1	0	0	1184	1184
CH960469	3454	615	253	212	83.8	253	212	83.8	5020	4327
CH960470	3839	859	220	196	89.1	186	162	87.1	4754	3882
CH960471	2020	312	140	140	100	114	114	100	2053	2053
CH960472	2247	204	84	83	98.8	31	30	96.8	2274	2274
CH960473	4655	458	283	230	81.3	191	158	82.7	4671	4671
CH960474	3461	460	445	437	98.2	426	418	98.1	4731	3546
CH960475	2190	455	98	79	80.6	78	66	84.6	2206	2206
CH960476	1639	161	104	103	99	71	70	98.6	1657	1657
CH960477	1876	358	220	206	93.6	181	167	92.3	5397	4218
CH960478	5919	1034	175	175	100	143	143	100	6023	6023
CH960479	1875	95	50	50	100	31	31	100	1936	1936
CH960480	2598	273	141	141	100	124	124	100	4379	2631
CH960481	5148	84	252	80	31.7	222	61	27.5	5201	5201
CH960482	3817	512	343	334	97.4	324	315	97.2	4699	3949
CH960483	6579	1090	980	925	94.4	882	827	93.8	8430	7575
CH960484	3052	987	376	350	93.1	343	317	92.4	5125	3084
CH960485	1767	395	198	197	99.5	183	182	99.5	1788	1788
CH960486	2560	645	630	591	93.8	553	514	92.9	2579	2579
CH960487	2305	880	231	230	99.6	186	185	99.5	2321	2321
CH960488	1917	202	4	4	100	0	0	.	1966	1966
CH960489	2122	1266	782	697	89.1	766	681	88.9	2138	2138
CH960490	2828	230	141	134	95	116	109	94	4585	3376
CH960491	2541	446	240	237	98.8	198	195	98.5	2626	2626
CH960492	1153	45	72	20	27.8	72	20	27.8	2046	2046
CH960493	2078	169	212	158	74.5	196	142	72.4	2094	2094
CH960494	2868	624	293	293	100	3	3	100	4482	2922
CH960495	2294	400	339	315	92.9	289	268	92.7	4975	3257
CH960496	5842	1861	1140	1053	92.4	948	861	90.8	8468	7157
CH960497	2228	445	164	145	88.4	164	145	88.4	2244	2244
CH960498	5492	0	873	0	0	864	0	0	5604	5604
CH960499	8403	3438	2501	2245	89.8	2361	2113	89.5	10384	8488
CH960500	2090	605	93	70	75.3	93	70	75.3	2115	2115
CH960501	1687	243	61	61	100	61	61	100	1703	1703
CH960502	4744	923	183	147	80.3	149	113	75.8	4760	4760
CH960503	3544	778	358	333	93	315	290	92.1	4907	3634
CH960504	1613	504	105	95	90.5	27	17	63	4653	2591
CH960505	1677	316	284	282	99.3	262	260	99.2	1693	1693
CH960506	1731	181	86	67	77.9	54	35	64.8	1847	1847
CH960507	1101	26	45	22	48.9	39	16	41	4680	3002
CH960508	1789	376	0	0	.	0	0	NA	1805	1805
CH960509	1911	271	248	228	91.9	211	191	90.5	2002	2002
CH960510	1119	89	55	55	100	45	45	100	1135	1135
CH960511	1626	284	229	229	100	218	218	100	1642	1642
CH960512	4681	479	376	356	94.7	322	302	93.8	5268	4773
CH960513	20513	3751	3003	2839	94.5	2488	2326	93.5	22927	21446
CH960514	533	9	34	9	26.5	34	9	26.5	1630	1630
CH960515	4818	746	110	110	100	67	67	100	4835	4835
CH960516	1931	545	330	320	97	296	286	96.6	4606	2538
CH960517	2876	399	144	139	96.5	72	67	93.1	4605	3068
CH960518	1641	863	124	124	100	98	98	100	1657	1657
CH960519	1739	746	238	220	92.4	218	200	91.7	1755	1755
CH960520	1216	22	54	22	40.7	40	17	42.5	2294	2294
CH960521	5978	2351	2155	2106	97.7	1991	1943	97.6	6014	6014
CH960522	2479	851	418	409	97.8	401	392	97.8	4225	2521
CH960523	12914	4763	4489	4280	95.3	4056	3853	95	16304	13030
CH960524	1349	49	61	43	70.5	61	43	70.5	4908	3177
CH960525	3527	1488	896	883	98.5	867	854	98.5	5543	3806
CH960526	4922	1200	920	824	89.6	778	682	87.7	9030	5406
CH960527	1802	460	243	226	93	225	208	92.4	1818	1818
CH960528	1535	80	71	69	97.2	56	54	96.4	1551	1551
CH960529	1489	292	177	169	95.5	134	126	94	2172	2172
CH960530	1738	205	152	146	96.1	127	121	95.3	1754	1754
CH960531	6979	2222	2288	2039	89.1	2128	1895	89.1	7000	7000
CH960532	5642	1825	1563	1454	93	1265	1171	92.6	6149	5735
CH960533	1338	43	129	15	11.6	113	12	10.6	5361	4007
CH960534	2797	360	210	207	98.6	206	203	98.5	2813	2813
CH960535	1960	311	171	167	97.7	110	108	98.2	1976	1976
CH960536	5275	607	257	236	91.8	229	219	95.6	5313	5313
CH960537	8792	1491	925	877	94.8	767	719	93.7	9155	8945
CH960538	9456	1999	1558	1481	95.1	1522	1445	94.9	10925	9544
CH960539	760	55	63	41	65.1	57	35	61.4	5015	3547
CH960540	4952	1307	564	535	94.9	427	398	93.2	6119	4997
CH960541	6877	280	987	237	24	873	145	16.6	6895	6895
CH960542	3442	692	131	104	79.4	112	85	75.9	5888	3743
CH960543	2592	673	203	186	91.6	141	124	87.9	5403	3948
CH960544	3210	652	255	230	90.2	198	173	87.4	10643	3242
CH960545	1774	221	45	45	100	45	45	100	1823	1823
CH960546	1806	405	125	125	100	91	91	100	1823	1823
CH960547	1665	109	108	107	99.1	17	16	94.1	1681	1681
CH960548	1096	29	54	14	25.9	47	11	23.4	2034	2034
CH960549	1548	278	246	239	97.2	191	184	96.3	1564	1564
CH960550	1909	106	47	27	57.4	32	12	37.5	11880	10572
CH960551	3256	1977	668	588	88	620	540	87.1	5045	4151
CH960552	2478	150	158	140	88.6	101	93	92.1	4338	2510
CH960553	5325	756	594	555	93.4	435	396	91	5363	5363
CH960554	2894	373	335	316	94.3	298	279	93.6	4782	2926
CH960555	2382	145	116	111	95.7	95	90	94.7	2399	2399
CH960556	3073	62	166	37	22.3	141	21	14.9	10821	5803
CH960557	4808	837	600	552	92	571	523	91.6	5219	5219
CH960558	1655	173	36	36	100	36	36	100	1685	1685
CH960559	3939	614	353	312	88.4	307	267	87	5259	4137
CH960560	4799	1756	566	512	90.5	496	442	89.1	5473	5118
CH960561	1871	184	180	157	87.2	124	101	81.5	1887	1887
CH960562	3132	633	361	315	87.3	291	245	84.2	5056	3164
CH960563	4225	883	153	153	100	136	136	100	4298	4298
CH960564	2072	350	199	171	85.9	142	114	80.3	2091	2091
CH960565	4242	702	487	467	95.9	446	427	95.7	6284	4292
CH960566	22242	3148	1979	1719	86.9	1739	1479	85	26413	24473
CH960567	4540	986	535	487	91	462	414	89.6	4758	4758
CH960568	1317	60	64	38	59.4	64	38	59.4	4750	3532
CH960569	1720	473	412	389	94.4	385	362	94	1736	1736
CH960570	10575	2431	612	537	87.7	572	497	86.9	15383	13889
CH960571	1760	356	352	292	83	349	289	82.8	1953	1953
CH960572	1472	12	21	0	0	11	0	0	5187	3590
CH960573	1605	9	10	9	90	1	0	0	1621	1621
CH960574	2365	110	99	99	100	24	24	100	2422	2422
CH960575	5325	764	246	195	79.3	200	149	74.5	5341	5341
CH960576	2026	338	91	90	98.9	73	72	98.6	2052	2052
CH960577	2163	136	118	118	100	117	117	100	2179	2179
CH960578	4422	1060	110	109	99.1	85	84	98.8	4464	4464
CH960579	3036	104	344	88	25.6	342	88	25.7	17477	15760
CH960580	4712	921	239	195	81.6	213	174	81.7	4908	4908
CH960581	2128	219	157	137	87.3	130	110	84.6	2144	2144
CH960582	1951	320	69	53	76.8	63	53	84.1	1967	1967
CH960583	2528	523	207	204	98.6	121	118	97.5	4553	2678
CH960584	3215	440	395	298	75.4	334	237	71	5087	3247
CH960585	4699	739	326	308	94.5	269	251	93.3	4776	4776
CH960586	2600	1334	1404	1298	92.5	1362	1256	92.2	4368	2632
CH960587	1294	46	36	34	94.4	36	34	94.4	1695	1695
CH960588	1856	505	123	123	100	123	123	100	1872	1872
CH960589	2792	247	111	98	88.3	69	56	81.2	4907	2937
CH960590	2756	412	214	195	91.1	199	180	90.5	4531	2788
CH960591	3224	820	487	479	98.4	351	345	98.3	5008	3256
CH960592	5641	1530	494	464	93.9	441	411	93.2	5739	5739
CH960593	1761	469	124	103	83.1	112	91	81.2	1777	1777
CH960594	9002	138	708	116	16.4	623	42	6.7	9018	9018
CH960595	2244	583	251	208	82.9	222	179	80.6	2261	2261
CH960596	1493	130	44	44	100	18	18	100	1618	1618
CH960597	2006	397	140	140	100	132	132	100	2031	2031
CH960598	4241	1378	1364	1202	88.1	1309	1147	87.6	5080	4273
CH960599	12539	3504	1298	1216	93.7	1141	1059	92.8	16722	14056
CH960600	3683	1154	997	982	98.5	861	847	98.4	5350	3715
CH960601	1693	419	233	220	94.4	164	151	92.1	2602	2602
CH960602	4526	1195	734	708	96.5	654	628	96	4546	4546
CH960603	1644	410	56	55	98.2	42	41	97.6	1660	1660
CH960604	2309	117	243	74	30.5	181	45	24.9	9638	9638
CH960605	1100	0	15	0	0	15	0	0	1882	1882
CH960606	9183	2930	2819	2624	93.1	2563	2413	94.1	16287	9702
CH960607	1319	41	135	37	27.4	135	37	27.4	5943	4750
CH960608	5141	1225	649	636	98	561	548	97.7	5288	5288
CH960609	5039	734	538	476	88.5	423	362	85.6	8510	5488
CH960610	1667	163	173	158	91.3	149	134	89.9	1683	1683
CH960611	7749	99	496	99	20	391	1	0.3	12009	12009
CH960612	1676	52	27	26	96.3	1	0	0	1692	1692
CH960613	11586	2517	1603	1522	94.9	1234	1153	93.4	14632	11830
CH960614	2079	142	89	56	62.9	79	46	58.2	2095	2095
CH960615	1692	647	226	181	80.1	197	152	77.2	1740	1740
CH960616	3153	688	310	298	96.1	282	270	95.7	5544	4377
CH960617	3269	531	214	192	89.7	173	151	87.3	5034	3491
CH960618	5075	1044	183	182	99.5	152	151	99.3	5091	5091
CH960619	3216	693	204	202	99	174	173	99.4	4280	3249
CH960620	1122	129	37	36	97.3	23	22	95.7	1521	1521
CH960621	2139	329	280	251	89.6	250	221	88.4	4208	2171
CH960622	4088	558	503	474	94.2	499	470	94.2	6289	4225
CH960623	2009	269	76	66	86.8	76	66	86.8	2027	2027
CH960624	1841	764	611	604	98.9	7	6	85.7	1857	1857
CH960625	1500	21	28	17	60.7	24	13	54.2	5540	4740
CH960626	7773	1213	1070	982	91.8	918	847	92.3	8699	7816
CH960627	3072	342	142	141	99.3	70	69	98.6	4964	3106
CH960628	2155	37	100	35	35	93	35	37.6	2171	2171
CH960629	4315	47	250	40	16	220	10	4.5	4363	4363
CH960630	1261	69	191	62	32.5	155	30	19.4	7590	7125
CH960631	1979	237	146	130	89	112	96	85.7	2121	2121
CH960632	1510	48	97	39	40.2	86	39	45.3	8409	8409
CH960633	7207	2367	1158	1126	97.2	1070	1046	97.8	9377	7740
CH960634	3843	825	469	464	98.9	379	374	98.7	5316	4020
CH960635	2691	558	173	173	100	90	90	100	4904	2806
CH960636	2816	13	314	13	4.1	303	2	0.7	5037	3448
CH960637	2685	487	215	192	89.3	193	170	88.1	4643	2717
CH960638	2006	283	100	93	93	45	41	91.1	2027	2027
CH960639	3046	531	290	288	99.3	233	231	99.1	4559	3101
CH960640	4469	998	208	173	83.2	143	114	79.7	4485	4485
CH960641	4923	1290	208	203	97.6	150	145	96.7	4939	4939
CH960642	1741	143	28	28	100	28	28	100	1777	1777
CH960643	1579	163	120	103	85.8	112	95	84.8	1836	1836
CH960644	2074	654	250	242	96.8	201	193	96	4537	3467
CH960645	4253	491	431	315	73.1	390	281	72.1	5494	4294
CH960646	2585	382	235	235	100	157	157	100	2601	2601
CH960647	10222	1041	899	857	95.3	856	814	95.1	12526	10516
CH960648	3504	856	271	242	89.3	260	231	88.8	5033	3536
CH960649	4083	1083	147	102	69.4	101	87	86.1	4117	4117
CH960650	2989	1340	746	704	94.4	653	611	93.6	4437	3025
CH960651	3692	639	341	329	96.5	264	252	95.5	8062	6509
CH960652	1832	112	76	72	94.7	9	5	55.6	1852	1852
CH960653	3661	694	112	112	100	91	91	100	4358	3703
CH960654	1815	435	46	46	100	25	25	100	1832	1832
CH960655	1371	323	274	259	94.5	267	252	94.4	1394	1394
CH960656	972	0	54	0	0	54	0	0	4659	3098
CH960657	4148	698	376	302	80.3	312	238	76.3	5342	4194
CH960658	1968	10	66	10	15.2	56	0	0	4994	4598
CH960659	1728	334	107	87	81.3	77	57	74	4290	2938
CH960660	3740	673	229	196	85.6	142	109	76.8	4452	4452
CH960661	3511	775	611	610	99.8	611	610	99.8	3528	3528
CH960662	1651	704	49	34	69.4	22	7	31.8	1667	1667
CH960663	1760	368	140	140	100	94	94	100	1776	1776
CH960664	4826	1933	99	82	82.8	55	52	94.5	5328	5328
CH960665	1715	193	118	118	100	40	40	100	1731	1731
CH960666	5942	802	739	621	84	638	536	84	7128	6050
CH960667	1530	44	107	42	39.3	87	38	43.7	2343	2343
CH960668	12742	2142	1681	1633	97.1	1293	1261	97.5	13327	13016
CH960669	1787	231	20	20	100	20	20	100	1803	1803
CH960670	2052	131	79	78	98.7	79	78	98.7	2188	2188
CH960671	1576	336	86	86	100	86	86	100	1614	1614
CH960672	3521	1135	841	810	96.3	795	764	96.1	5396	3963
CH960673	1737	0	27	0	0	27	0	0	1791	1791
CH960674	3034	453	241	183	75.9	195	137	70.3	4933	3077
CH960675	1337	71	30	30	100	21	21	100	1355	1355
CH960676	5022	1480	56	55	98.2	22	22	100	5038	5038
CH960677	1710	252	14	14	100	14	14	100	1726	1726
CH960678	1613	400	219	219	100	191	191	100	1630	1630
CH960679	1695	402	51	50	98	17	16	94.1	1711	1711
CH960680	8841	43	259	36	13.9	224	5	2.2	8986	8986
CH960681	4901	853	266	236	88.7	244	214	87.7	8239	6242
CH960682	1509	356	226	191	84.5	226	191	84.5	2056	2056
CH960683	3363	573	322	304	94.4	250	232	92.8	4621	3395
CH960684	2376	304	195	194	99.5	165	164	99.4	2392	2392
CH960685	1889	286	288	241	83.7	259	212	81.9	2002	2002
CH960686	1878	127	134	98	73.1	134	98	73.1	1894	1894
CH960687	4903	869	141	124	87.9	120	103	85.8	4936	4936
CH960688	1763	645	286	285	99.7	228	227	99.6	1780	1780
CH960689	2228	397	267	232	86.9	242	208	86	4817	3695
CH960690	3438	868	787	716	91	686	617	89.9	5295	3470
CH960691	1121	21	40	10	25	40	10	25	5502	3953
CH960692	944	3	43	3	7	40	0	0	2021	2021
CH960693	1205	9	94	9	9.6	94	9	9.6	4412	2380
CH960694	1122	3	38	3	7.9	38	3	7.9	5137	3448
CH960695	4517	2142	133	96	72.2	104	67	64.4	5002	5002
CH960696	2085	375	228	212	93	214	198	92.5	2101	2101
CH960697	1587	326	112	106	94.6	78	72	92.3	3016	3016
CH960698	1693	985	821	804	97.9	789	772	97.8	1724	1724
CH960699	4195	921	182	147	80.8	99	64	64.6	4234	4234
CH960700	6658	1442	863	855	99.1	744	736	98.9	6674	6674
CH960701	2273	952	397	387	97.5	358	348	97.2	2290	2290
CH960702	14448	3404	1848	1678	90.8	1640	1470	89.6	16076	15492
CH960703	2378	38	342	38	11.1	313	9	2.9	2464	2464
CH960704	2371	3	180	0	0	150	0	0	2397	2397
CH960705	2171	372	253	252	99.6	189	188	99.5	2374	2374
CH960706	2831	952	449	449	100	411	411	100	4754	2863
CH960707	3287	832	610	607	99.5	556	553	99.5	4632	3319
CH960708	1779	288	147	147	100	111	111	100	1795	1795
CH960709	1715	845	13	13	100	13	13	100	1731	1731
CH960710	1286	276	67	63	94	58	54	93.1	1804	1804
CH960711	4993	1921	240	237	98.8	209	206	98.6	5009	5009
CH960712	4920	401	326	309	94.8	283	266	94	6631	4962
CH960713	2681	1270	823	737	89.6	704	618	87.8	2718	2718
CH960714	2274	944	240	231	96.2	23	16	69.6	5243	3334
CH960715	3345	449	145	144	99.3	94	93	98.9	4545	3490
CH960716	3203	444	333	288	86.5	285	240	84.2	4761	3238
CH960717	3048	334	207	207	100	102	102	100	4612	3080
CH960718	2006	491	472	469	99.4	10	9	90	2022	2022
CH960719	6761	1289	330	312	94.5	239	221	92.5	7272	6853
CH960720	5331	1633	630	610	96.8	626	606	96.8	5810	5810
CH960721	1795	669	590	588	99.7	543	541	99.6	1811	1811
CH960722	3075	541	420	407	96.9	366	353	96.4	4714	3107
CH960723	1853	656	116	104	89.7	116	104	89.7	1873	1873
CH960724	21626	237	1963	189	9.6	1873	122	6.5	26299	24713
CH960725	4868	1876	301	287	95.3	259	245	94.6	5279	5279
CH960726	2321	726	165	155	93.9	165	155	93.9	4567	3278
CH960727	1561	20	20	20	100	0	0	.	1882	1882
CH960728	2702	815	203	197	97	203	197	97	4284	2740
CH960729	1840	231	45	45	100	38	38	100	1885	1885
CH960730	2293	466	288	224	77.8	288	224	77.8	2312	2312
CH960731	9437	1606	1082	969	89.6	999	887	88.8	9745	9745
CH960732	3806	727	302	284	94	261	243	93.1	5520	3849
CH960733	3328	1078	616	588	95.5	551	536	97.3	4752	3360
CH960734	2409	120	40	29	72.5	40	29	72.5	5052	3044
CH960735	645	29	64	29	45.3	35	0	0	1915	1915
CH960736	2121	260	259	227	87.6	255	223	87.5	2168	2168
CH960737	1606	433	73	73	100	45	45	100	1622	1622
CH960738	9853	1482	1078	972	90.2	994	888	89.3	11203	11203
CH960739	9666	2978	2773	2620	94.5	2574	2434	94.6	15840	9801
CH960740	4839	579	167	165	98.8	135	133	98.5	4918	4918
CH960741	3717	531	253	226	89.3	243	222	91.4	4989	3759
CH960742	3142	329	260	258	99.2	202	200	99	4925	3174
CH960743	1493	80	78	78	100	64	64	100	1614	1614
CH960744	4218	800	303	300	99	221	218	98.6	5106	5106
CH960745	6505	1808	478	478	100	419	419	100	6521	6521
CH960746	3595	618	429	404	94.2	367	351	95.6	5173	3629
CH960747	3569	603	280	191	68.2	263	174	66.2	4973	3820
CH960748	1553	302	108	91	84.3	100	83	83	2320	2320
CH960749	8346	2034	949	878	92.5	807	737	91.3	11082	9381
CH960750	1084	71	121	55	45.5	103	37	35.9	10235	7289
CH960751	485	8	11	0	0	3	0	0	1691	1691
CH960752	2223	22	380	14	3.7	366	0	0	2239	2239
CH960753	2398	1057	1004	1003	99.9	880	879	99.9	2421	2421
CH960754	3689	608	372	366	98.4	305	299	98	4961	3742
CH960755	3871	461	460	381	82.8	459	380	82.8	3887	3887
CH960756	2019	147	74	56	75.7	40	22	55	2037	2037
CH960757	5686	37	269	36	13.4	236	20	8.5	5702	5702
CH960758	3548	178	171	171	100	152	152	100	5234	4041
CH960759	1430	106	81	47	58	71	37	52.1	1446	1446
CH960760	1198	554	111	109	98.2	6	4	66.7	1505	1505
CH960761	2167	402	246	229	93.1	214	197	92.1	2234	2234
CH960762	4315	554	151	145	96	112	106	94.6	5279	4347
CH960763	6967	2100	1714	1623	94.7	1518	1449	95.5	6983	6983
CH960764	2479	263	158	154	97.5	141	138	97.9	2764	2764
CH960765	1643	14	25	7	28	23	5	21.7	5796	4370
CH960766	1804	191	160	146	91.2	130	116	89.2	1910	1910
CH960767	1720	202	183	166	90.7	161	148	91.9	1741	1741
CH960768	2733	374	158	158	100	141	141	100	4697	2807
CH960769	2463	545	291	271	93.1	224	207	92.4	4423	2495
CH960770	3399	685	779	663	85.1	691	575	83.2	5024	3431
CH960771	1224	259	121	104	86	46	29	63	1980	1980
CH960772	4411	364	177	171	96.6	138	132	95.7	4781	4781
CH960773	2563	250	141	140	99.3	102	101	99	2631	2631
CH960774	2872	358	228	224	98.2	223	219	98.2	4890	2904
CH960775	3393	656	380	356	93.7	279	255	91.4	4676	3444
CH960776	3633	308	95	95	100	77	77	100	4881	3753
CH960777	2004	16	169	16	9.5	138	5	3.6	2021	2021
CH960778	1594	373	191	167	87.4	140	116	82.9	1611	1611
CH960779	16263	217	1833	140	7.6	1792	99	5.5	19406	19406
CH960780	903	18	18	18	100	15	15	100	1991	1991
CH960781	1073	37	74	35	47.3	59	20	33.9	1934	1934
CH960782	13168	2879	2439	2343	96.1	2217	2121	95.7	14236	13273
CH960783	1342	498	362	349	96.4	270	265	98.1	1358	1358
CH960784	3005	2413	2208	2121	96.1	1943	1937	99.7	3022	3022
CH960785	1891	408	250	250	100	210	210	100	1908	1908
CH960786	2866	599	277	257	92.8	249	229	92	7676	6134
CH960787	2775	31	191	31	16.2	163	3	1.8	2832	2832
CH960788	1942	434	84	81	96.4	15	12	80	1958	1958
CH960789	3395	985	479	475	99.2	443	439	99.1	4284	3433
CH960790	3124	481	264	263	99.6	183	182	99.5	4874	3156
CH960791	4313	1043	565	556	98.4	433	424	97.9	5462	4413
CH960792	1829	242	83	61	73.5	83	61	73.5	1845	1845
CH960793	1617	63	37	37	100	36	36	100	2045	2045
CH960794	4603	1684	1477	1428	96.7	1333	1285	96.4	5988	4639
CH960795	1792	55	31	31	100	0	0	.	1809	1809
CH960796	3744	1138	324	304	93.8	314	303	96.5	5848	4587
CH960797	3779	369	161	105	65.2	154	98	63.6	4860	3839
CH960798	2817	858	675	616	91.3	619	577	93.2	4928	2918
CH960799	1535	269	192	191	99.5	112	111	99.1	1551	1551
CH960800	1737	252	245	245	100	140	140	100	1753	1753
CH960801	7468	878	317	270	85.2	293	246	84	8874	7521
CH960802	1289	585	76	72	94.7	13	9	69.2	1828	1828
CH960803	2143	530	423	396	93.6	371	344	92.7	2159	2159
CH960804	1388	471	136	134	98.5	115	113	98.3	1879	1879
CH960805	981	0	0	0	.	0	0	NA	1018	1018
CH960806	2359	183	118	107	90.7	105	100	95.2	2375	2375
CH960807	6999	1464	1249	1086	86.9	1067	948	88.8	7552	7272
CH960808	1554	25	62	20	32.3	59	17	28.8	7444	7444
CH960809	3616	66	156	59	37.8	119	25	21	5532	4168
CH960810	1866	64	109	36	33	74	1	1.4	6893	5061
CH960811	1788	0	26	0	0	26	0	0	1833	1833
CH960812	721	1	4	1	25	4	1	25	8832	7701
CH960813	2169	897	551	548	99.5	502	499	99.4	2185	2185
CH960814	2086	489	197	180	91.4	171	159	93	2102	2102
CH960815	2947	202	244	196	80.3	52	4	7.7	2963	2963
CH960816	1229	150	105	103	98.1	98	96	98	1245	1245
CH960817	305	10	13	10	76.9	3	0	0	1174	1174
CH960818	2435	447	153	152	99.3	131	130	99.2	2503	2503
CH960819	3145	626	222	204	91.9	199	181	91	4852	3327
CH960820	3387	727	571	532	93.2	519	480	92.5	5233	3419
CH960821	2330	788	282	250	88.7	243	211	86.8	2351	2351
CH960822	1390	260	104	81	77.9	104	81	77.9	2581	2581
CH960823	4795	924	609	590	96.9	467	448	95.9	5289	5289
CH960824	4330	665	210	196	93.3	193	179	92.7	5799	4367
CH960825	5171	790	420	388	92.4	366	334	91.3	8446	5223
CH960826	3901	531	235	169	71.9	207	141	68.1	6213	3933
CH960827	1128	217	99	95	96	90	86	95.6	1674	1674
CH960828	2073	214	191	148	77.5	171	128	74.9	2089	2089
CH960829	4048	684	320	317	99.1	240	237	98.8	5142	4080
CH960830	2050	16	30	16	53.3	20	6	30	2071	2071
CH960831	2433	584	105	105	100	87	87	100	4524	2466
CH960832	5732	1287	233	223	95.7	196	186	94.9	6511	5789
CH960833	2112	494	136	131	96.3	115	110	95.7	2140	2140
CH960834	7612	835	873	775	88.8	782	684	87.5	10406	7993
CH960835	1168	19	56	16	28.6	51	11	21.6	4706	2717
CH960836	3809	421	291	283	97.3	259	251	96.9	5072	4003
CH960837	2088	456	81	68	84	36	23	63.9	2104	2104
CH960838	5673	1953	752	726	96.5	653	632	96.8	8919	5724
CH960839	1059	0	61	0	0	61	0	0	5209	4406
CH960840	4575	753	172	157	91.3	172	157	91.3	6017	4643
CH960841	1369	17	17	17	100	0	0	.	1385	1385
CH960842	3641	592	302	302	100	264	264	100	7660	4094
CH960843	1735	188	98	96	98	91	89	97.8	4123	4123
CH960844	5133	1782	500	454	90.8	439	393	89.5	5982	5982
CH960845	5907	1115	575	537	93.4	491	453	92.3	10322	5955
CH960846	4775	1182	833	807	96.9	792	766	96.7	4791	4791
CH960847	10668	3124	2016	1948	96.6	1651	1596	96.7	11219	11219
CH960848	14465	3981	3340	3255	97.5	3072	3003	97.8	14591	14591
CH960849	1948	802	607	580	95.6	591	564	95.4	1970	1970
CH960850	2131	64	154	41	26.6	132	19	14.4	7141	6167
CH960851	2616	1319	124	110	88.7	66	52	78.8	4663	3329
CH960852	1714	368	175	162	92.6	134	121	90.3	5130	3087
CH960853	5681	1325	648	622	96	596	570	95.6	5719	5719
CH960854	2436	1299	201	201	100	165	165	100	2453	2453
CH960855	1843	12	34	7	20.6	27	0	0	1859	1859
CH960856	4078	840	440	415	94.3	350	342	97.7	4141	4141
CH960857	1937	1270	614	607	98.9	592	589	99.5	1954	1954
CH960858	4393	2076	506	499	98.6	468	461	98.5	4841	4841
CH960859	2010	584	494	483	97.8	401	391	97.5	2064	2064
CH960860	1748	233	245	220	89.8	215	190	88.4	1764	1764
CH960861	2020	612	401	397	99	351	347	98.9	2038	2038
CH960862	1911	204	139	135	97.1	133	129	97	1927	1927
CH960863	2102	350	273	269	98.5	4	2	50	2118	2118
CH960864	1317	244	157	144	91.7	143	130	90.9	1863	1863
CH960865	4030	750	305	261	85.6	235	207	88.1	5650	4076
CH960866	2009	367	274	268	97.8	260	254	97.7	2025	2025
CH960867	2928	428	45	45	100	45	45	100	4783	2961
CH960868	1176	18	59	18	30.5	49	8	16.3	5182	3502
CH960869	4692	1758	1131	1099	97.2	979	948	96.8	6796	4742
CH960870	4594	1147	343	337	98.3	287	281	97.9	4907	4907
CH960871	2286	718	622	550	88.4	528	456	86.4	4819	2363
CH960872	1607	332	140	140	100	96	96	100	1623	1623
CH960873	6122	952	487	472	96.9	469	454	96.8	6770	6160
CH960874	2171	223	104	91	87.5	104	91	87.5	4411	2224
CH960875	1798	106	59	38	64.4	59	38	64.4	2204	2204
CH960876	2007	166	70	68	97.1	56	54	96.4	2039	2039
CH960877	4309	1299	1201	1196	99.6	1164	1159	99.6	4328	4328
CH960878	2899	681	252	235	93.3	235	221	94	4777	3466
CH960879	1594	407	42	42	100	17	17	100	1610	1610
CH960880	2490	0	62	0	0	60	0	0	2538	2538
CH960881	2384	467	145	144	99.3	123	122	99.2	4283	2425
CH960882	3911	706	365	364	99.7	299	298	99.7	4916	3943
CH960883	2150	348	232	230	99.1	190	189	99.5	2262	2262
CH960884	10976	5812	4904	4711	96.1	4471	4298	96.1	11643	11363
CH960885	1967	433	131	131	100	108	108	100	2044	2044
CH960886	2929	767	252	223	88.5	145	124	85.5	4425	2965
CH960887	4414	2101	142	140	98.6	94	92	97.9	4515	4515
CH960888	1681	242	177	177	100	2	2	100	1845	1845
CH960889	2376	473	426	426	100	364	364	100	2392	2392
CH960890	4135	877	430	394	91.6	367	331	90.2	8277	8277
CH960891	2661	243	227	225	99.1	23	21	91.3	4569	2693
CH960892	3094	157	133	97	72.9	99	76	76.8	4989	3127
CH960893	6263	2102	1214	1139	93.8	1117	1042	93.3	8585	6323
CH960894	5223	1012	329	327	99.4	199	197	99	6324	5292
CH960895	1420	402	264	264	100	248	248	100	1458	1458
CH960896	11377	5118	4383	4247	96.9	4095	3961	96.7	13436	12324
CH960897	1833	159	146	140	95.9	137	131	95.6	1849	1849
CH960898	3229	434	415	267	64.3	368	228	62	4836	3261
CH960899	3473	629	374	346	92.5	327	299	91.4	4421	3561
CH960900	1726	302	102	34	33.3	102	34	33.3	1742	1742
CH960901	1728	478	363	363	100	327	327	100	1744	1744
CH960902	5405	692	199	199	100	151	151	100	5586	5586
CH960903	5393	538	173	172	99.4	123	122	99.2	5429	5429
CH960904	3890	600	78	76	97.4	44	42	95.5	5159	3923
CH960905	2244	1236	951	855	89.9	788	753	95.6	2260	2260
CH960906	2043	452	208	191	91.8	200	183	91.5	2063	2063
CH960907	1885	529	348	316	90.8	305	273	89.5	1901	1901
CH960908	3115	403	69	54	78.3	65	50	76.9	4807	3150
CH960909	1720	19	39	19	48.7	25	8	32	5612	3898
CH960910	2927	1173	1035	983	95	934	882	94.4	5218	2971
CH960911	1523	160	116	116	100	61	61	100	1579	1579
CH960912	7033	1907	1150	1102	95.8	1097	1049	95.6	7065	7065
CH960913	1752	329	149	148	99.3	108	107	99.1	1768	1768
CH960914	3845	352	211	209	99.1	202	200	99	5531	3877
CH960915	4415	1353	1094	1035	94.6	956	897	93.8	4820	4448
CH960916	4435	2411	2053	1960	95.5	1845	1758	95.3	5294	4467
CH960917	1846	1216	1211	1134	93.6	1155	1078	93.3	1875	1875
CH960918	2053	233	149	126	84.6	149	126	84.6	2069	2069
CH960919	3018	439	437	437	100	365	365	100	4287	3050
CH960920	2968	148	116	114	98.3	116	114	98.3	4372	3002
CH960921	1729	1029	119	119	100	115	115	100	1745	1745
CH960922	1671	715	118	109	92.4	102	93	91.2	1687	1687
CH960923	3024	186	163	162	99.4	116	115	99.1	4407	3125
CH960924	6414	1411	1075	1031	95.9	996	952	95.6	6922	6922
CH960925	3988	515	182	181	99.5	162	161	99.4	5712	4510
CH960926	1531	306	63	42	66.7	63	42	66.7	1547	1547
CH960927	3295	294	373	187	50.1	196	12	6.1	5405	3400
CH960928	5578	976	373	352	94.4	319	298	93.4	5609	5609
CH960929	2191	849	116	116	100	116	116	100	2207	2207
CH960930	1799	45	90	37	41.1	62	11	17.7	6023	4582
CH960931	1780	191	202	159	78.7	187	159	85	1796	1796
CH960932	696	0	61	0	0	61	0	0	2384	2384
CH960933	2598	206	241	145	60.2	217	121	55.8	2614	2614
CH960934	1909	122	68	67	98.5	68	67	98.5	1925	1925
CH960935	1285	24	100	23	23	82	20	24.4	5432	4757
CH960936	808	0	0	0	.	0	0	NA	1668	1668
CH960937	1896	1062	338	338	100	336	336	100	1913	1913
CH960938	2963	735	277	242	87.4	227	192	84.6	4824	3164
CH960939	1675	83	42	28	66.7	42	28	66.7	1706	1706
CH960940	2298	375	207	184	88.9	145	122	84.1	4281	2634
CH960941	43	2	1	1	100	0	0	.	2437	2437
CH960942	1495	87	33	32	97	24	23	95.8	1514	1514
CH960943	3333	558	291	291	100	20	20	100	5229	3365
CH960944	1737	261	50	33	66	44	27	61.4	1754	1754
CH960945	5032	1692	1180	1007	85.3	1070	919	85.9	7119	5078
CH960946	4542	505	264	262	99.2	202	200	99	4589	4589
CH960947	5533	1464	880	770	87.5	840	730	86.9	7566	5565
CH960948	13224	3584	976	888	91	850	764	89.9	14185	14185
CH960949	9802	2049	1273	1214	95.4	1213	1154	95.1	11857	9881
CH960950	2053	514	488	478	98	417	407	97.6	2079	2079
CH960951	2725	329	254	250	98.4	254	250	98.4	4237	2795
CH960952	2677	467	245	235	95.9	213	203	95.3	2710	2710
CH960953	2618	706	538	518	96.3	506	486	96	4807	2743
CH960954	6583	2506	2263	2125	93.9	2069	1932	93.4	6640	6640
CH960955	7612	1034	781	738	94.5	687	647	94.2	9553	7932
CH960956	1780	247	66	64	97	66	64	97	1796	1796
CH960957	2685	386	219	213	97.3	177	171	96.6	2701	2701
CH960958	2694	343	222	203	91.4	186	168	90.3	2790	2790
CH960959	6398	1241	761	739	97.1	28	8	28.6	6436	6436
CH960960	3020	322	209	182	87.1	209	182	87.1	4588	3055
CH960961	5232	950	548	519	94.7	440	411	93.4	5724	5724
CH960962	3443	1025	231	228	98.7	178	175	98.3	5407	3475
CH960963	6845	2458	919	820	89.2	774	685	88.5	11881	6909
CH960964	1615	723	202	202	100	148	148	100	1639	1639
CH960965	2619	557	414	412	99.5	392	390	99.5	2635	2635
CH960966	1974	1226	494	455	92.1	475	440	92.6	2011	2011
CH960967	1711	285	163	163	100	151	151	100	1727	1727
CH960968	9978	2309	1180	1120	94.9	803	743	92.5	10522	10135
CH960969	2151	164	159	142	89.3	139	123	88.5	2167	2167
CH960970	1722	300	181	181	100	173	173	100	1746	1746
CH960971	1083	27	18	15	83.3	3	0	0	3240	3240
CH960972	1627	390	262	253	96.6	247	238	96.4	1643	1643
CH960973	8102	1932	1107	1088	98.3	951	933	98.1	10436	8867
CH960974	2012	23	119	23	19.3	87	19	21.8	2034	2034
CH960975	3247	391	275	254	92.4	261	240	92	4167	3279
CH960976	1431	179	14	14	100	0	0	.	1455	1455
CH960977	4510	1246	781	769	98.5	574	564	98.3	7508	4568
CH960978	1054	12	5	3	60	2	0	0	5072	3078
CH960979	4986	2438	2487	2318	93.2	2344	2186	93.3	6028	5040
CH960980	2760	392	100	90	90	43	42	97.7	4777	2826
CH960981	11358	2510	1363	1170	85.8	1198	1025	85.6	15534	11456
CH960982	2077	412	230	216	93.9	166	152	91.6	2191	2191
CH960983	2111	580	139	138	99.3	139	138	99.3	2127	2127
CH960984	3238	367	209	208	99.5	15	14	93.3	5228	3270
CH960985	1891	546	194	192	99	167	165	98.8	1914	1914
CH960986	2260	133	186	97	52.2	119	36	30.3	14149	7992
CH960987	2989	1229	927	925	99.8	783	782	99.9	4669	3073
CH960988	5890	1858	1001	978	97.7	912	890	97.6	5948	5948
CH960989	5016	2581	2403	2323	96.7	2019	1939	96	6961	5274
CH960990	5277	1252	771	760	98.6	671	660	98.4	5593	5593
CH960991	3719	506	234	232	99.1	234	232	99.1	5075	3756
CH960992	4361	98	312	93	29.8	237	73	30.8	4439	4439
CH960993	1868	791	192	183	95.3	145	136	93.8	1884	1884
CH960994	5835	705	496	457	92.1	411	372	90.5	7710	5898
CH960995	5207	789	657	655	99.7	627	625	99.7	6517	5254
CH960996	1626	130	85	85	100	1	1	100	1650	1650
CH960997	4075	1073	849	801	94.3	676	628	92.9	4124	4124
CH960998	2021	146	124	124	100	113	113	100	2427	2427
CH960999	408	3	6	0	0	6	0	0	1544	1544
CH961000	4821	547	202	144	71.3	188	130	69.1	5110	5110
CH961001	3826	672	344	334	97.1	282	272	96.5	5758	3970
CH961002	2033	380	143	143	100	129	129	100	2103	2103
CH961003	1939	217	159	156	98.1	147	144	98	1955	1955
CH961004	2497	406	165	157	95.2	120	112	93.3	4335	2529
CH961005	1759	277	115	107	93	115	107	93	1775	1775
CH961006	4381	1548	479	469	97.9	468	459	98.1	5365	4440
CH961007	2416	235	246	215	87.4	216	185	85.6	2453	2453
CH961008	4055	414	176	167	94.9	108	99	91.7	4600	4600
CH961009	5263	1820	993	952	95.9	909	868	95.5	6252	5498
CH961010	2493	261	107	105	98.1	96	94	97.9	4356	2525
CH961011	949	17	30	17	56.7	18	6	33.3	2003	2003
CH961012	1906	393	389	372	95.6	389	372	95.6	1922	1922
CH961013	2691	1100	359	275	76.6	345	261	75.7	4456	2748
CH961014	16301	2025	1543	1321	85.6	1443	1221	84.6	21309	17163
CH961015	2324	877	174	148	85.1	161	135	83.9	2383	2383
CH961016	5401	25	343	19	5.5	326	2	0.6	5422	5422
CH961017	4760	2071	993	975	98.2	924	908	98.3	6037	5043
CH961018	7017	1692	1632	1524	93.4	1497	1389	92.8	7108	7108
CH961019	819	13	0	0	.	0	0	NA	2143	2143
CH961020	3266	1237	869	839	96.5	748	718	96	4779	3372
CH961021	2810	364	240	221	92.1	166	149	89.8	4695	2850
CH961022	2025	522	147	147	100	123	123	100	2041	2041
CH961023	1519	47	46	43	93.5	43	40	93	1827	1827
CH961024	1945	230	150	147	98	150	147	98	1976	1976
CH961025	4369	345	307	287	93.5	279	259	92.8	4385	4385
CH961026	1795	131	124	119	96	53	48	90.6	1811	1811
CH961027	3040	782	139	139	100	119	119	100	4892	3072
CH961028	769	0	0	0	.	0	0	NA	1980	1980
CH961029	1380	334	275	226	82.2	242	193	79.8	2188	2188
CH961030	4865	1034	153	143	93.5	129	119	92.2	5090	5090
CH961031	4840	1292	34	34	100	1	1	100	4856	4856
CH961032	1892	45	216	22	10.2	194	0	0	8126	6933
CH961033	3185	467	389	363	93.3	329	309	93.9	4530	3217
CH961034	3121	672	505	499	98.8	5	1	20	4647	3153
CH961035	1649	390	309	308	99.7	270	270	100	1665	1665
CH961036	3989	43	226	34	15	190	5	2.6	4712	4712
CH961037	5634	582	151	149	98.7	82	82	100	5650	5650
CH961038	1784	502	353	351	99.4	314	312	99.4	1800	1800
CH961039	1427	279	79	72	91.1	60	53	88.3	2067	2067
CH961040	2009	326	117	113	96.6	110	106	96.4	2034	2034
CH961041	3625	555	143	116	81.1	107	80	74.8	5272	3657
CH961042	5605	1029	279	262	93.9	216	199	92.1	5641	5641
CH961043	4130	922	760	718	94.5	675	645	95.6	5789	4166
CH961044	1759	234	117	117	100	117	117	100	1775	1775
CH961045	1728	392	128	128	100	76	76	100	1748	1748
CH961046	2703	84	219	50	22.8	141	16	11.3	11701	8502
CH961047	1299	20	87	20	23	60	6	10	5118	3022
CH961048	2122	287	287	255	88.9	287	255	88.9	2138	2138
CH961049	2487	352	252	250	99.2	230	228	99.1	2505	2505
CH961050	2929	421	394	386	98	376	368	97.9	4489	2961
CH961051	1662	105	23	23	100	0	0	.	1678	1678
CH961052	1187	19	14	10	71.4	12	8	66.7	4848	3195
CH961053	4908	793	133	133	100	116	116	100	4946	4946
CH961054	2339	424	152	144	94.7	123	116	94.3	4450	2549
CH961055	1612	183	69	69	100	67	67	100	1638	1638
CH961056	1465	744	249	247	99.2	212	210	99.1	1487	1487
CH961057	2023	417	209	202	96.7	147	140	95.2	2193	2193
CH961058	2165	508	265	264	99.6	218	217	99.5	2181	2181
CH961059	4915	687	381	353	92.7	292	264	90.4	5705	5705
CH961060	1627	393	223	223	100	174	174	100	1643	1643
CH961061	988	34	30	30	100	19	19	100	1877	1877
CH961062	3759	288	277	252	91	253	232	91.7	4939	3791
CH961063	1897	302	181	175	96.7	146	144	98.6	1923	1923
CH961064	1479	115	54	54	100	38	38	100	1532	1532
CH961065	1598	343	59	59	100	37	37	100	1614	1614
CH961066	1973	75	67	67	100	67	67	100	2006	2006
CH961067	6642	1473	723	603	83.4	635	515	81.1	7917	6809
CH961068	1494	359	257	239	93	201	183	91	1514	1514
CH961069	9549	2558	993	970	97.7	800	782	97.8	12416	9653
CH961070	4307	1016	187	183	97.9	177	173	97.7	4350	4350
CH961071	2112	207	165	165	100	135	135	100	2150	2150
CH961072	1643	336	175	174	99.4	100	99	99	1659	1659
CH961073	5407	1411	1342	1125	83.8	1327	1110	83.6	5427	5427
CH961074	5178	864	393	392	99.7	5	4	80	5194	5194
CH961075	8611	1201	603	603	100	491	491	100	9308	9186
CH961076	7038	497	328	252	76.8	266	191	71.8	8727	7231
CH961077	2336	893	537	533	99.3	512	508	99.2	2354	2354
CH961078	4011	1078	912	905	99.2	846	840	99.3	5260	4043
CH961079	3521	365	111	111	100	104	104	100	4513	3643
CH961080	5321	1230	230	203	88.3	166	139	83.7	5392	5392
CH961081	1568	273	33	33	100	33	33	100	1584	1584
CH961082	1963	235	100	100	100	68	68	100	1979	1979
CH961083	5906	1815	1295	1232	95.1	1207	1144	94.8	7401	6101
CH961084	3031	318	139	139	100	128	128	100	4864	3063
CH961085	1736	294	65	65	100	46	46	100	1752	1752
CH961086	6176	3943	3590	3144	87.6	3247	2817	86.8	6228	6228
CH961087	1911	138	115	99	86.1	88	72	81.8	1927	1927
CH961088	1719	397	179	165	92.2	94	80	85.1	1735	1735
CH961089	7894	3100	1981	1946	98.2	1902	1867	98.2	9308	7956
CH961090	9993	1584	775	712	91.9	730	667	91.4	13549	10814
CH961091	2297	553	163	160	98.2	159	156	98.1	2313	2313
CH961092	1078	45	50	26	52	25	1	4	1761	1761
CH961093	1533	187	107	104	97.2	96	93	96.9	1665	1665
CH961094	1656	321	261	252	96.6	195	186	95.4	1672	1672
CH961095	3020	60	211	60	28.4	176	30	17	4842	3074
CH961096	11417	3578	2979	2830	95	2616	2470	94.4	16710	11521
CH961097	2000	156	115	103	89.6	103	91	88.3	2282	2282
CH961098	6257	300	295	289	98	202	196	97	6273	6273
CH961099	2198	417	274	226	82.5	242	197	81.4	2214	2214
CH961100	1220	338	107	107	100	104	104	100	1271	1271
CH961101	4496	747	36	36	100	20	20	100	4740	4740
CH961102	1690	539	456	454	99.6	359	357	99.4	1776	1776
CH961103	4852	738	251	248	98.8	199	196	98.5	5448	4936
CH961104	5553	1250	567	500	88.2	525	458	87.2	5571	5571
CH961105	1962	177	100	100	100	94	94	100	1989	1989
CH961106	4009	682	260	260	100	204	204	100	4717	4041
CH961107	1138	169	95	82	86.3	79	66	83.5	2285	2285
CH961108	1736	559	619	545	88	522	448	85.8	1752	1752
CH961109	2012	39	191	31	16.2	155	22	14.2	7965	6482
CH961110	1107	254	95	94	98.9	3	2	66.7	1925	1925
CH961111	4536	1374	583	511	87.7	562	490	87.2	6410	5413
CH961112	1743	241	122	111	91	106	95	89.6	1759	1759
CH961113	2273	2	201	2	1	201	2	1	2289	2289
CH961114	6682	2557	627	600	95.7	456	429	94.1	6751	6751
CH961115	1254	142	29	29	100	18	18	100	1674	1674
CH961116	1705	233	197	174	88.3	156	140	89.7	1721	1721
CH961117	3614	699	395	395	100	370	370	100	4803	3893
CH961118	2150	626	118	109	92.4	118	109	92.4	2195	2195
CH961119	1619	133	165	133	80.6	112	80	71.4	1679	1679
CH961120	2270	333	135	134	99.3	107	106	99.1	2286	2286
CH961121	4810	809	148	133	89.9	105	90	85.7	4913	4913
CH961122	1065	2	2	2	100	0	0	.	5797	4287
CH961123	1694	150	55	55	100	54	54	100	1711	1711
CH961124	4876	799	278	265	95.3	231	231	100	5506	4908
CH961125	2342	889	176	171	97.2	176	171	97.2	2358	2358
CH961126	1991	294	288	287	99.7	275	274	99.6	2007	2007
CH961127	2981	502	340	329	96.8	167	159	95.2	5043	3450
CH961128	1679	385	328	328	100	275	275	100	1695	1695
CH961129	1778	380	267	202	75.7	249	184	73.9	1861	1861
CH961130	1571	254	135	135	100	129	129	100	1587	1587
CH961131	2120	252	192	156	81.2	172	141	82	2138	2138
CH961132	2401	705	642	638	99.4	620	616	99.4	4542	2518
CH961133	2097	16	31	6	19.4	29	4	13.8	8499	5203
CH961134	2529	391	84	66	78.6	70	52	74.3	4599	2648
CH961135	2546	728	416	350	84.1	371	305	82.2	4752	2619
CH961136	2003	414	353	353	100	303	303	100	2020	2020
CH961137	2018	4	76	4	5.3	76	4	5.3	2034	2034
CH961138	4126	820	447	444	99.3	260	257	98.8	4427	4427
CH961139	2110	918	911	841	92.3	776	706	91	2126	2126
CH961140	2586	400	299	248	82.9	201	157	78.1	3435	3435
CH961141	1690	41	41	41	100	41	41	100	1706	1706
CH961142	4832	1380	101	100	99	63	62	98.4	4857	4857
CH961143	3511	198	416	151	36.3	397	150	37.8	16248	15136
CH961144	2027	281	78	78	100	71	71	100	2043	2043
CH961145	1873	416	143	143	100	143	143	100	1889	1889
CH961146	6757	1401	322	282	87.6	240	204	85	8468	6792
CH961147	1020	0	0	0	.	0	0	NA	4680	2632
CH961148	1587	259	138	136	98.6	99	97	98	2605	2605
CH961149	1660	63	34	34	100	18	18	100	1731	1731
CH961150	1701	104	69	69	100	55	55	100	1717	1717
CH961151	1750	737	733	670	91.4	717	654	91.2	1766	1766
CH961152	1566	434	228	227	99.6	210	209	99.5	1582	1582
CH961153	1784	69	91	57	62.6	91	57	62.6	1800	1800
CH961154	1553	654	562	562	100	516	516	100	1569	1569
CH961155	3350	337	308	239	77.6	251	182	72.5	4769	3488
CH961156	5485	718	497	461	92.8	471	435	92.4	7162	5781
CH961157	4883	1025	932	867	93	756	691	91.4	5006	4981
CH961158	1662	373	194	194	100	177	177	100	1679	1679
CH961159	5541	1525	893	887	99.3	827	823	99.5	5727	5727
CH961160	1887	591	44	44	100	39	39	100	1903	1903
CH961161	2239	501	300	282	94	278	260	93.5	2255	2255
CH961162	2081	142	202	100	49.5	147	48	32.7	13586	13586
CH961163	2068	423	239	207	86.6	204	172	84.3	2084	2084
CH961164	1951	0	104	0	0	104	0	0	2048	2048
CH961165	1032	166	84	62	73.8	67	45	67.2	1637	1637
CH961166	1875	94	97	81	83.5	97	81	83.5	1891	1891
CH961167	6174	1175	505	479	94.9	385	360	93.5	8189	6222
CH961168	4366	1787	89	77	86.5	46	34	73.9	4971	4971
CH961169	2492	1006	290	289	99.7	283	282	99.6	2548	2548
CH961170	6527	1735	1100	1025	93.2	1044	969	92.8	8752	7134
CH961171	4273	655	526	493	93.7	478	445	93.1	6044	4354
CH961172	3561	586	364	347	95.3	210	208	99	7899	4540
CH961173	6177	958	811	679	83.7	756	664	87.8	9671	6261
CH961174	2807	875	361	360	99.7	316	315	99.7	2869	2869
CH961175	1353	107	124	106	85.5	37	19	51.4	1369	1369
CH961176	1792	51	748	51	6.8	645	24	3.7	1811	1811
CH961177	8159	1408	195	152	77.9	166	123	74.1	11745	9046
CH961178	8377	1063	405	400	98.8	327	322	98.5	10499	8425
CH961179	3158	485	229	195	85.2	203	170	83.7	3212	3212
CH961180	1705	625	122	99	81.1	122	99	81.1	1721	1721
CH961181	3960	830	565	560	99.1	532	527	99.1	3976	3976
CH961182	2918	461	473	386	81.6	457	370	81	4528	2950
CH961183	3530	1278	458	420	91.7	319	281	88.1	4796	3562
CH961184	4402	525	338	320	94.7	18	1	5.6	4448	4448
CH961185	1011	258	26	26	100	6	6	100	1967	1967
CH961186	8202	3032	2040	1923	94.3	1792	1680	93.8	10423	8471
CH961187	4815	1135	237	237	100	197	197	100	4839	4839
CH961188	1597	88	135	83	61.5	62	10	16.1	1649	1649
CH961189	1187	173	81	78	96.3	76	73	96.1	1747	1747
CH961190	3392	592	233	221	94.8	222	210	94.6	10851	6177
CH961191	1710	294	101	83	82.2	101	83	82.2	1727	1727
CH961192	5678	1552	434	331	76.3	414	311	75.1	8935	5852
CH961193	1742	597	441	438	99.3	413	410	99.3	1765	1765
CH961194	1688	430	296	296	100	283	283	100	1704	1704
CH961195	2494	704	643	630	98	591	578	97.8	2511	2511
CH961196	1819	385	380	334	87.9	357	311	87.1	1835	1835
CH961197	2576	141	381	129	33.9	307	106	34.5	14627	13583
CH961198	1923	14	463	14	3	449	0	0	1946	1946
CH961199	2827	253	131	95	72.5	126	90	71.4	2843	2843
CH961200	5507	1096	871	815	93.6	809	754	93.2	5552	5552
CH961201	1512	84	144	79	54.9	97	37	38.1	11676	11676
CH961202	1485	50	84	50	59.5	84	50	59.5	1501	1501
CH961203	5041	1475	1065	1046	98.2	925	906	97.9	5464	5104
CH961204	2673	146	311	123	39.5	241	55	22.8	18155	15642
CH961205	11207	1877	738	614	83.2	659	535	81.2	11253	11253
CH961206	4866	769	254	226	89	254	226	89	4982	4982
CH961207	2103	468	186	186	100	171	171	100	2119	2119
CH961208	648	15	34	15	44.1	17	3	17.6	5127	3758
CH961209	1749	111	84	77	91.7	84	77	91.7	1765	1765
CH961210	8195	190	807	42	5.2	766	1	0.1	9157	8293
CH961211	1733	28	30	28	93.3	30	28	93.3	1786	1786
CH961212	5219	717	176	176	100	176	176	100	5236	5236
CH961213	2632	217	106	92	86.8	106	92	86.8	4786	2664
CH961214	2747	743	445	444	99.8	381	380	99.7	2771	2771
CH961215	1540	244	65	64	98.5	1	0	0	2000	2000
CH961216	1806	321	245	208	84.9	231	194	84	1827	1827
CH961217	4577	2123	2139	2050	95.8	1884	1808	96	6488	4654
CH961218	6000	881	205	204	99.5	162	161	99.4	13290	6032
CH961219	2108	362	164	158	96.3	107	105	98.1	2141	2141
CH961220	4573	636	188	177	94.1	160	149	93.1	4846	4846
CH961221	5012	814	205	203	99	168	166	98.8	5029	5029
CH961222	2736	1204	303	302	99.7	303	302	99.7	4433	2864
CH961223	4138	402	320	300	93.8	287	267	93	4923	4923
CH961224	5557	883	367	361	98.4	326	320	98.2	5733	5733
CH961225	7548	1832	931	887	95.3	755	715	94.7	7799	7590
CH961226	2477	210	229	181	79	175	131	74.9	4665	2513
CH961227	5082	1623	1379	1294	93.8	1308	1226	93.7	5977	5115
CH961228	1597	394	243	243	100	243	243	100	1613	1613
CH961229	5443	844	534	443	83	534	443	83	5493	5493
CH961230	14977	2112	1447	1323	91.4	1344	1220	90.8	15005	15005
CH961231	2758	1163	1067	1063	99.6	992	988	99.6	4488	2870
CH961232	3163	1121	455	455	100	431	431	100	5002	3195
CH961233	1611	302	135	135	100	86	86	100	1840	1840
CH961234	4283	808	483	479	99.2	445	441	99.1	5895	4316
CH961235	1771	250	114	113	99.1	3	2	66.7	1796	1796
CH961236	2318	201	203	172	84.7	186	155	83.3	2334	2334
CH961237	8143	1544	1352	1246	92.2	1263	1157	91.6	15171	9653
CH961238	4798	1766	1479	1459	98.6	1260	1240	98.4	4814	4814
CH961239	1386	74	41	41	100	0	0	.	1411	1411
CH961240	1668	230	241	182	75.5	192	133	69.3	1736	1736
CH961241	1778	408	46	42	91.3	46	42	91.3	4658	2953
CH961242	2355	408	152	151	99.3	115	114	99.1	2410	2410
CH961243	1664	30	10	10	100	0	0	.	1680	1680
CH961244	2580	313	194	193	99.5	128	127	99.2	4537	2613
CH961245	1708	191	153	146	95.4	129	122	94.6	1744	1744
CH961246	1826	299	134	131	97.8	84	81	96.4	1842	1842
CH961247	2158	117	72	72	100	69	69	100	2174	2174
CH961248	1084	17	14	14	100	14	14	100	1698	1698
CH961249	2681	519	178	177	99.4	121	120	99.2	4555	3047
CH961250	6301	1146	787	745	94.7	735	693	94.3	8398	6349
CH961251	3819	365	246	212	86.2	228	194	85.1	4536	4536
CH961252	2023	354	318	317	99.7	293	292	99.7	2039	2039
CH961253	1746	206	108	94	87	79	65	82.3	1762	1762
CH961254	2495	1063	874	762	87.2	750	639	85.2	2511	2511
CH961255	3024	780	670	668	99.7	11	9	81.8	3040	3040
CH961256	3763	1108	789	764	96.8	769	744	96.7	4655	3796
CH961257	11088	3927	3096	3016	97.4	2901	2821	97.2	12646	11375
CH961258	1392	285	86	74	86	49	37	75.5	1863	1863
CH961259	2024	14	50	14	28	36	0	0	2040	2040
CH961260	1579	695	535	509	95.1	457	431	94.3	1595	1595
CH961261	4905	971	540	527	97.6	13	0	0	4921	4921
CH961262	1786	379	67	67	100	67	67	100	1802	1802
CH961263	1797	222	98	98	100	93	93	100	1885	1885
CH961264	8220	2742	2017	1952	96.8	1847	1782	96.5	9486	8560
CH961265	2185	294	224	202	90.2	189	167	88.4	2201	2201
CH961266	3593	520	257	240	93.4	213	196	92	3626	3626
CH961267	3221	669	276	237	85.9	211	182	86.3	4222	3255
CH961268	1557	47	72	45	62.5	36	9	25	5222	3619
CH961269	623	0	11	0	0	11	0	0	1694	1694
CH961270	2516	241	258	110	42.6	251	103	41	2532	2532
CH961271	3459	1769	1907	1662	87.2	1788	1568	87.7	5301	3491
CH961272	1704	196	27	20	74.1	27	20	74.1	1720	1720
CH961273	2767	82	139	62	44.6	105	40	38.1	10570	8005
CH961274	2752	283	124	122	98.4	76	74	97.4	4511	2868
CH961275	5674	96	509	77	15.1	475	43	9.1	6656	5706
CH961276	680	17	2	2	100	0	0	.	1655	1655
CH961277	2351	1229	302	295	97.7	266	259	97.4	2367	2367
CH961278	6338	2553	1393	1275	91.5	1244	1126	90.5	6355	6355
CH961279	1705	118	115	97	84.3	115	97	84.3	1721	1721
CH961280	1724	0	95	0	0	95	0	0	2167	2167
CH961281	2058	304	17	17	100	7	7	100	2074	2074
CH961282	1749	148	33	31	93.9	17	17	100	2066	2066
CH961283	2406	514	359	358	99.7	298	298	100	2487	2487
CH961284	1681	301	200	157	78.5	172	129	75	4617	3119
CH961285	4391	575	585	519	88.7	474	408	86.1	4432	4432
CH961286	1870	167	165	139	84.2	9	0	0	1886	1886
CH961287	1770	704	516	506	98.1	436	426	97.7	1786	1786
CH961288	1624	294	86	86	100	69	69	100	1645	1645
CH961289	4791	746	139	139	100	113	113	100	4808	4808
CH961290	6694	2410	1922	1767	91.9	1552	1400	90.2	7156	6843
CH961291	2582	366	64	61	95.3	51	48	94.1	5053	4318
CH961292	1638	246	122	121	99.2	3	2	66.7	1654	1654
CH961293	5176	796	542	535	98.7	499	492	98.6	5579	5579
CH961294	7518	1261	538	507	94.2	487	456	93.6	7631	7631
CH961295	6091	1037	260	243	93.5	185	168	90.8	8011	6216
CH961296	4871	1235	298	262	87.9	298	262	87.9	5312	5312
CH961297	11106	1374	900	726	80.7	800	639	79.9	11374	11374
CH961298	1099	19	29	9	31	21	1	4.8	4394	2337
CH961299	5296	673	377	375	99.5	300	298	99.3	5313	5313
CH961300	3605	837	395	386	97.7	339	330	97.3	5270	3638
CH961301	1515	371	92	92	100	56	56	100	1531	1531
CH961302	2367	524	136	134	98.5	136	134	98.5	2457	2457
CH961303	2038	618	98	98	100	80	80	100	2054	2054
CH961304	1592	219	192	191	99.5	152	151	99.3	1608	1608
CH961305	2936	450	254	235	92.5	222	203	91.4	4150	2968
CH961306	1856	706	481	454	94.4	466	439	94.2	1872	1872
CH961307	1687	355	169	157	92.9	169	157	92.9	1713	1713
CH961308	2316	13	152	13	8.6	152	13	8.6	2332	2332
CH961309	1748	440	358	334	93.3	281	257	91.5	1775	1775
CH961310	1867	123	141	84	59.6	137	80	58.4	1883	1883
CH961311	3275	849	527	466	88.4	460	399	86.7	5306	3468
CH961312	1136	0	17	0	0	17	0	0	1747	1747
CH961313	6217	1658	390	365	93.6	341	316	92.7	8814	6310
CH961314	1978	21	72	20	27.8	48	10	20.8	4398	4398
CH961315	2209	123	596	123	20.6	512	90	17.6	2225	2225
CH961316	4318	801	238	227	95.4	175	164	93.7	4449	4449
CH961317	4450	876	275	275	100	231	231	100	5059	5059
CH961318	1037	252	68	60	88.2	68	60	88.2	1619	1619
CH961319	1106	170	42	40	95.2	36	34	94.4	1763	1763
CH961320	1703	304	142	141	99.3	102	101	99	1721	1721
CH961321	5545	480	566	85	15	521	41	7.9	5991	5596
CH961322	1777	214	126	119	94.4	120	113	94.2	1793	1793
CH961323	1771	190	79	73	92.4	61	55	90.2	1803	1803
CH961324	2737	850	96	78	81.2	91	73	80.2	4447	2769
CH961325	1083	12	46	8	17.4	44	8	18.2	2482	2482
CH961326	2737	655	619	616	99.5	546	543	99.5	2753	2753
CH961327	5877	1673	227	217	95.6	187	184	98.4	7452	6154
CH961328	6481	94	250	49	19.6	212	11	5.2	6505	6505
CH961329	4737	690	366	65	17.8	307	25	8.1	4754	4754
CH961330	1434	25	57	24	42.1	39	6	15.4	5304	4629
CH961331	1381	308	176	176	100	134	134	100	1397	1397
CH961332	2188	310	117	106	90.6	104	93	89.4	2204	2204
CH961333	2996	744	294	286	97.3	221	213	96.4	5286	5286
CH961334	3141	666	277	255	92.1	276	254	92	4927	3186
CH961335	1119	12	33	0	0	33	0	0	4813	3343
CH961336	1283	31	91	23	25.3	91	23	25.3	7561	7561
CH961337	2832	582	425	425	100	291	291	100	4491	2866
CH961338	2922	750	652	640	98.2	629	617	98.1	4135	2966
CH961339	2117	197	139	137	98.6	123	121	98.4	2133	2133
CH961340	2870	109	21	11	52.4	10	0	0	4766	2904
CH961341	3030	309	161	158	98.1	108	105	97.2	4597	3062
CH961342	3304	825	263	261	99.2	263	261	99.2	5122	3336
CH961343	2042	228	215	215	100	199	199	100	2058	2058
CH961344	3546	516	150	132	88	150	132	88	5200	3587
CH961345	12756	4838	4317	4082	94.6	3912	3677	94	16139	12817
CH961346	1705	95	19	19	100	19	19	100	1721	1721
CH961347	1960	208	151	128	84.8	151	128	84.8	2000	2000
CH961348	2128	450	374	372	99.5	217	216	99.5	2147	2147
CH961349	1961	584	401	373	93	396	368	92.9	1977	1977
CH961350	1661	144	64	64	100	47	47	100	1705	1705
CH961351	3800	1254	466	434	93.1	406	375	92.4	8750	5746
CH961352	2520	377	124	108	87.1	122	106	86.9	2536	2536
CH961353	2810	414	412	377	91.5	330	295	89.4	4575	2911
CH961354	5358	1708	849	708	83.4	731	594	81.3	5374	5374
CH961355	1716	370	101	86	85.1	101	86	85.1	1732	1732
CH961356	4775	732	310	307	99	257	254	98.8	5379	4874
CH961357	1957	374	332	301	90.7	328	297	90.5	1976	1976
CH961358	4577	24	298	21	7	277	1	0.4	5394	5394
CH961359	4413	1914	544	543	99.8	490	489	99.8	4429	4429
CH961360	4408	744	595	546	91.8	579	530	91.5	4491	4491
CH961361	988	22	32	12	37.5	22	2	9.1	1598	1598
CH961362	1925	378	234	222	94.9	231	219	94.8	1941	1941
CH961363	1661	521	64	51	79.7	50	44	88	5004	3376
CH961364	4673	432	171	153	89.5	153	135	88.2	4756	4756
CH961365	1859	477	189	187	98.9	181	179	98.9	1875	1875
[truncated: 12,839 more rows]

## Sheet: YGS PacBio assembly
Accession	kmers	unmatched kmers	single-copy kmers	single-copy unmatched kmers	% single-copy unmatched kmers	valid single-copy kmers	valid single-copy unmatched kmers	% valid single-copy unmatched kmers	scaffold size	scaffold size (removing N)
JAFEWB010000001.1	219014	38840	35477	32323	91.1	29860	27028	90.5	260195	260195
JAFEWB010000002.1	83074	13937	6645	6383	96.1	5665	5444	96.1	97930	97930
JAFEWB010000003.1	81113	9597	5160	4695	91	4018	3596	89.5	95877	95877
JAFEWB010000004.1	36832	12540	11630	11093	95.4	10434	9905	94.9	39545	39545
JAFEWB010000005.1	18006	3180	1511	1499	99.2	380	369	97.1	18466	18466
JAFEWB010000006.1	128448	34854	26895	25480	94.7	24027	22743	94.7	157943	157943
JAFEWB010000007.1	37076	12098	3212	3181	99	652	623	95.6	41322	41322
JAFEWB010000008.1	31247	7635	3958	3806	96.2	3200	3049	95.3	34800	34800
JAFEWB010000009.1	31423	8800	7660	7293	95.2	6700	6345	94.7	32686	32686
JAFEWB010000010.1	27085	6803	714	699	97.9	137	123	89.8	44309	44309
JAFEWB010000011.1	30139	7703	1847	1695	91.8	1087	935	86	39174	39174
JAFEWB010000012.1	196835	49576	35332	34121	96.6	30404	29278	96.3	272855	272855
JAFEWB010000013.1	54542	9220	4128	3900	94.5	2408	2219	92.2	63340	63340
JAFEWB010000014.1	69934	11346	4392	4286	97.6	3038	2941	96.8	85759	85759
JAFEWB010000015.1	45341	10079	2913	2804	96.3	1511	1446	95.7	56262	56262
JAFEWB010000016.1	29588	3268	1628	1598	98.2	1191	1163	97.6	38409	38409
JAFEWB010000017.1	31268	3760	1813	1738	95.9	695	622	89.5	32991	32991
JAFEWB010000018.1	49541	6434	3167	3038	95.9	2654	2530	95.3	60591	60591
JAFEWB010000019.1	4551	1650	1799	1386	77	527	173	32.8	19331	19331
JAFEWB010000020.1	22548	4596	1778	1752	98.5	1376	1350	98.1	34861	34861
JAFEWB010000021.1	31298	3259	2175	2012	92.5	642	484	75.4	44584	44584
JAFEWB010000022.1	78957	17126	12165	11732	96.4	10712	10303	96.2	110600	110600
JAFEWB010000023.1	87185	13267	6372	5855	91.9	5236	4739	90.5	110672	110672
JAFEWB010000024.1	117843	4668	23855	3814	16	21249	3080	14.5	145584	145584
JAFEWB010000025.1	61144	17987	12492	11609	92.9	10541	9691	91.9	81825	81825
JAFEWB010000026.1	121205	49539	41611	39777	95.6	36942	35298	95.5	143389	143389
JAFEWB010000027.1	53691	10581	3234	3038	93.9	2741	2560	93.4	59447	59447
JAFEWB010000028.1	39684	9789	3475	3253	93.6	2622	2412	92	42409	42409
JAFEWB010000029.1	41461	7458	5579	5356	96	4480	4280	95.5	43217	43217
JAFEWB010000030.1	36541	7185	1960	1904	97.1	749	704	94	50516	50516
JAFEWB010000031.1	58660	10357	3523	3322	94.3	2218	2035	91.7	86439	86439
JAFEWB010000032.1	1511136	82443	1177254	81205	6.9	1107418	68229	6.2	1571970	1571970
JAFEWB010000033.1	11326	440	550	315	57.3	424	191	45	23723	23723
JAFEWB010000034.1	30291	1280	866	846	97.7	58	40	69	36689	36689
JAFEWB010000035.1	49247	3972	6193	2787	45	4935	1763	35.7	86776	86776
JAFEWB010000036.1	38516	12234	8241	7900	95.9	7582	7252	95.6	68146	68146
JAFEWB010000037.1	37324	8251	6141	5817	94.7	5238	4922	94	46184	46184
JAFEWB010000038.1	84471	15890	9167	8707	95	6992	6598	94.4	99197	99197
JAFEWB010000039.1	37180	8651	5987	5779	96.5	5158	4964	96.2	49980	49980
JAFEWB010000040.1	14197	1521	1459	1228	84.2	282	73	25.9	65544	65544
JAFEWB010000041.1	28769	7772	3019	2864	94.9	2233	2117	94.8	32988	32988
JAFEWB010000042.1	122105	22503	10518	9977	94.9	9252	8717	94.2	164263	164263
JAFEWB010000043.1	57437	12116	8623	8367	97	7540	7335	97.3	75753	75753
JAFEWB010000044.1	164616	35151	15941	15149	95	13129	12363	94.2	246281	246281
JAFEWB010000045.1	39505	5888	1506	1424	94.6	517	443	85.7	54952	54952
JAFEWB010000046.1	37958	3317	2413	2367	98.1	76	33	43.4	52373	52373
JAFEWB010000047.1	30770	5547	3484	3285	94.3	2689	2517	93.6	40705	40705
JAFEWB010000048.1	47528	7818	2230	2146	96.2	927	855	92.2	48397	48397
JAFEWB010000049.1	57278	10110	2490	2448	98.3	1931	1894	98.1	65636	65636
JAFEWB010000050.1	59578	8880	4558	4382	96.1	3897	3749	96.2	76680	76680
JAFEWB010000051.1	68255	10186	3726	3491	93.7	2115	1899	89.8	71416	71416
JAFEWB010000052.1	137556	29950	19284	18389	95.4	16114	15293	94.9	186592	186592
JAFEWB010000053.1	23300	4825	2699	2598	96.3	1767	1686	95.4	24160	24160
JAFEWB010000054.1	32277	6894	3989	3758	94.2	3312	3097	93.5	38120	38120
JAFEWB010000055.1	60034	8521	2282	2154	94.4	1787	1671	93.5	78186	78186
JAFEWB010000056.1	58611	9496	3111	3017	97	2223	2141	96.3	66945	66945
JAFEWB010000057.1	65582	10586	7394	6936	93.8	6052	5621	92.9	73381	73381
JAFEWB010000058.1	47064	12940	7887	7423	94.1	6865	6450	94	73703	73703
JAFEWB010000059.1	63430	10533	4678	4439	94.9	3736	3546	94.9	71296	71296
JAFEWB010000060.1	56009	13895	6128	5849	95.4	4306	4043	93.9	74279	74279
JAFEWB010000061.1	113371	40315	33340	31526	94.6	29417	27699	94.2	131063	131063
JAFEWB010000062.1	25621	5002	2487	2341	94.1	1480	1371	92.6	40880	40880
JAFEWB010000063.1	63972	13918	12545	11875	94.7	10511	10020	95.3	79576	79576
JAFEWB010000064.1	45311	10286	5125	4976	97.1	3001	2862	95.4	69977	69977
JAFEWB010000065.1	69311	16407	9146	8795	96.2	7041	6719	95.4	89817	89817
JAFEWB010000066.1	44649	7115	1469	1435	97.7	598	566	94.6	53820	53820
JAFEWB010000067.1	31405	3729	1135	1105	97.4	387	362	93.5	34636	34636
JAFEWB010000068.1	84633	25619	22371	21302	95.2	19375	18524	95.6	93588	93588
JAFEWB010000069.1	43028	6761	2894	2770	95.7	2485	2365	95.2	54041	54041
JAFEWB010000070.1	35014	5498	2149	2112	98.3	330	305	92.4	46739	46739
JAFEWB010000071.1	14937	5957	2031	2022	99.6	661	653	98.8	62228	62228
JAFEWB010000072.1	54079	13124	10397	9406	90.5	8867	7952	89.7	63996	63996
JAFEWB010000073.1	22306	3846	1645	1576	95.8	1234	1168	94.7	22750	22750
JAFEWB010000074.1	24764	6247	2726	2658	97.5	1820	1766	97	31578	31578
JAFEWB010000075.1	48803	8461	3660	3477	95	1563	1399	89.5	52910	52910
JAFEWB010000076.1	73997	17107	11220	10737	95.7	9635	9158	95	113071	113071
JAFEWB010000077.1	23212	6844	5414	5214	96.3	4616	4428	95.9	24061	24061
JAFEWB010000078.1	25878	4067	1216	1190	97.9	554	529	95.5	27216	27216
JAFEWB010000079.1	20293	5016	2175	2136	98.2	756	720	95.2	39415	39415
JAFEWB010000080.1	46062	16672	14526	14058	96.8	13212	12790	96.8	53416	53416
JAFEWB010000081.1	30628	3216	1317	1271	96.5	507	470	92.7	30938	30938
JAFEWB010000082.1	81617	14901	9135	8680	95	8015	7583	94.6	123712	123712
JAFEWB010000083.1	43468	4439	2068	2024	97.9	829	796	96	65002	65002
JAFEWB010000084.1	24753	5241	1692	1594	94.2	1293	1197	92.6	35766	35766
JAFEWB010000085.1	25437	2857	1323	1296	98	800	773	96.6	26327	26327
JAFEWB010000086.1	52219	8940	3827	3577	93.5	3215	2971	92.4	71666	71666
JAFEWB010000087.1	57027	9691	2638	2547	96.6	753	666	88.4	69845	69845
JAFEWB010000088.1	87840	25585	21737	20105	92.5	19750	18303	92.7	108923	108923
JAFEWB010000089.1	99982	24551	13350	12794	95.8	11235	10723	95.4	110181	110181
JAFEWB010000090.1	55798	10781	2232	2136	95.7	1187	1095	92.2	62058	62058
JAFEWB010000091.1	76318	12858	5447	5204	95.5	4174	3967	95	96397	96397
JAFEWB010000092.1	21596	4465	2206	2095	95	1481	1372	92.6	53584	53584
JAFEWB010000093.1	31873	11567	9832	9318	94.8	8974	8484	94.5	33906	33906
JAFEWB010000094.1	33347	7113	2202	2180	99	1248	1228	98.4	84498	84498
JAFEWB010000095.1	79658	20800	18747	17697	94.4	16944	15942	94.1	84153	84153
JAFEWB010000096.1	45098	10693	8461	8132	96.1	7257	6929	95.5	50458	50458
JAFEWB010000097.1	20208	5182	4998	4217	84.4	949	205	21.6	114532	114532
JAFEWB010000098.1	33265	7700	5367	5185	96.6	4757	4592	96.5	40277	40277
JAFEWB010000099.1	33160	6863	2463	2407	97.7	852	796	93.4	41253	41253
JAFEWB010000100.1	57109	9601	3181	3016	94.8	2173	2012	92.6	106199	106199
JAFEWB010000101.1	37730	5539	2190	2080	95	1196	1100	92	41990	41990
JAFEWB010000102.1	30882	6402	3051	2913	95.5	2080	1972	94.8	32442	32442
JAFEWB010000103.1	45365	7167	2264	2164	95.6	1439	1340	93.1	48304	48304
JAFEWB010000104.1	45737	8701	4832	4704	97.4	4266	4148	97.2	62806	62806
JAFEWB010000105.1	58850	12846	6948	6724	96.8	5915	5706	96.5	70328	70328
JAFEWB010000106.1	32686	5205	3046	2784	91.4	2250	2028	90.1	60050	60050
JAFEWB010000107.1	305032	10301	54734	8784	16	48411	7132	14.7	353942	353942
JAFEWB010000108.1	183100	50738	34623	32892	95	29134	27518	94.5	280757	280757
JAFEWB010000109.1	64975	9472	5552	5291	95.3	4198	3953	94.2	95068	95068
JAFEWB010000110.1	79537	21981	10067	9565	95	7619	7145	93.8	101906	101906
JAFEWB010000111.1	43472	6108	1807	1741	96.3	975	909	93.2	48651	48651
JAFEWB010000112.1	50079	9861	3591	3391	94.4	2390	2192	91.7	62163	62163
JAFEWB010000113.1	96511	14553	8290	7915	95.5	7026	6678	95	121610	121610
JAFEWB010000114.1	60686	21119	17469	16941	97	15757	15238	96.7	68850	68850
JAFEWB010000115.1	103287	34910	30562	29131	95.3	27784	26423	95.1	115777	115777
JAFEWB010000116.1	49801	1341	2359	1156	49	1351	212	15.7	52657	52657
JAFEWB010000117.1	63521	13072	9364	8937	95.4	7574	7203	95.1	74236	74236
JAFEWB010000118.1	72001	20364	16430	15682	95.4	13841	13102	94.7	92346	92346
JAFEWB010000119.1	48355	7833	3844	3683	95.8	2948	2791	94.7	49243	49243
JAFEWB010000120.1	148239	4013	16651	3187	19.1	14313	2337	16.3	169199	169199
JAFEWB010000121.1	94247	31388	25881	24624	95.1	22884	21674	94.7	106870	106870
JAFEWB010000122.1	92374	20421	16225	15688	96.7	13774	13297	96.5	121447	121447
JAFEWB010000123.1	69310	24105	19556	18531	94.8	16892	15930	94.3	90505	90505
JAFEWB010000124.1	35406	4670	1502	1442	96	614	570	92.8	43299	43299
JAFEWB010000125.1	230319	8520	49292	7436	15.1	44704	6101	13.6	297363	297363
JAFEWB010000126.1	33493	4527	2869	1878	65.5	1971	1020	51.8	61569	61569
JAFEWB010000127.1	21080	5627	2315	2248	97.1	864	803	92.9	22718	22718
JAFEWB010000128.1	164812	43953	32857	31006	94.4	29186	27497	94.2	204360	204360
JAFEWB010000129.1	210043	7770	48411	6773	14	43821	5654	12.9	287708	287708
JAFEWB010000130.1	63533	13039	9839	9390	95.4	8520	8080	94.8	76709	76709
JAFEWB010000131.1	35865	9079	4787	4601	96.1	4016	3849	95.8	50030	50030
JAFEWB010000132.1	54776	17113	14065	13621	96.8	12145	11728	96.6	62785	62785
JAFEWB010000133.1	10325	3597	1879	1643	87.4	1309	1084	82.8	32452	32452
JAFEWB010000134.1	148428	32165	10703	10208	95.4	7975	7554	94.7	219109	219109
JAFEWB010000135.1	25661	4901	2221	2059	92.7	1235	1100	89.1	30929	30929
JAFEWB010000136.1	149346	36660	22787	21651	95	18833	17791	94.5	173102	173102
JAFEWB010000137.1	54209	11684	2915	2743	94.1	1826	1670	91.5	62596	62596
JAFEWB010000138.1	141236	32639	20611	19684	95.5	18276	17442	95.4	181985	181985
JAFEWB010000139.1	101190	26214	20808	19519	93.8	18132	16937	93.4	117675	117675
JAFEWB010000140.1	112958	31974	27142	25936	95.6	24546	23405	95.4	122633	122633
JAFEWB010000141.1	178340	30755	8041	7688	95.6	3661	3336	91.1	375453	375453
JAFEWB010000142.1	78825	11975	6838	6547	95.7	5658	5381	95.1	97092	97092
JAFEWB010000143.1	33411	3135	2023	1974	97.6	1357	1318	97.1	35531	35531
JAFEWB010000144.1	62034	9574	6992	6746	96.5	5541	5314	95.9	81359	81359
JAFEWB010000145.1	29354	4361	1787	1712	95.8	1472	1399	95	71300	71300
JAFEWB010000146.1	25450	3216	1008	1000	99.2	223	215	96.4	29785	29785
JAFEWB010000147.1	94669	24905	15644	14907	95.3	13505	12844	95.1	143938	143938
JAFEWB010000148.1	66806	17972	9293	8896	95.7	8306	7951	95.7	77416	77416
JAFEWB010000149.1	50284	8156	995	959	96.4	626	593	94.7	56596	56596
JAFEWB010000150.1	108281	24049	7899	7493	94.9	5510	5115	92.8	156654	156654
JAFEWB010000151.1	99836	17546	11850	11223	94.7	9801	9236	94.2	138418	138418
JAFEWB010000152.1	46386	10218	1835	1802	98.2	841	811	96.4	53433	53433
JAFEWB010000153.1	36846	2448	6723	1976	29.4	6337	1680	26.5	252017	252017
JAFEWB010000154.1	72663	12408	3448	3414	99	2123	2092	98.5	86984	86984
JAFEWB010000155.1	70930	18948	13912	13087	94.1	11824	11119	94	92603	92603
JAFEWB010000156.1	43666	10420	8130	7655	94.2	7193	6769	94.1	46361	46361
JAFEWB010000157.1	29679	1331	3019	960	31.8	2817	785	27.9	154491	154491
JAFEWB010000158.1	129850	35284	24244	23093	95.3	20819	19861	95.4	189375	189375
JAFEWB010000159.1	50220	7995	2186	2107	96.4	1492	1417	95	60655	60655
JAFEWB010000160.1	54996	18703	10157	9231	90.9	8210	7311	89	178415	178415
JAFEWB010000161.1	74970	18302	14201	13615	95.9	12217	11660	95.4	86531	86531
JAFEWB010000162.1	50361	17992	12590	11915	94.6	11501	10851	94.3	67910	67910
JAFEWB010000163.1	12979	3469	2080	1903	91.5	1628	1451	89.1	38089	38089
JAFEWB010000164.1	43195	3035	1744	1652	94.7	1226	1148	93.6	51774	51774
JAFEWB010000165.1	41854	9220	5394	5119	94.9	4542	4287	94.4	55481	55481
JAFEWB010000166.1	57024	10515	6524	6433	98.6	5487	5402	98.5	76266	76266
JAFEWB010000167.1	43311	11100	8466	7930	93.7	7220	6733	93.3	47738	47738
JAFEWB010000168.1	30094	3271	1994	1767	88.6	1770	1543	87.2	32763	32763
JAFEWB010000169.1	26335	7564	2713	2462	90.7	1768	1541	87.2	70589	70589
JAFEWB010000170.1	29608	4812	3224	3045	94.4	2600	2470	95	30191	30191
JAFEWB010000171.1	71942	12734	4081	3939	96.5	2521	2380	94.4	110053	110053
JAFEWB010000172.1	160191	46926	37726	35596	94.4	33053	31030	93.9	188412	188412
JAFEWB010000173.1	37481	11884	8346	7811	93.6	7436	6939	93.3	54736	54736
JAFEWB010000174.1	165476	34407	22222	21409	96.3	18020	17274	95.9	203247	203247
JAFEWB010000175.1	46030	11400	9803	9383	95.7	8634	8238	95.4	48153	48153
JAFEWB010000176.1	23245	2993	1308	1275	97.5	597	575	96.3	26455	26455
JAFEWB010000177.1	54807	14612	10681	10207	95.6	9308	8870	95.3	72419	72419
JAFEWB010000178.1	43978	16449	11270	10667	94.6	9315	8779	94.2	50766	50766
JAFEWB010000179.1	134901	35381	28004	26815	95.8	24417	23317	95.5	169881	169881
JAFEWB010000180.1	70512	16122	13089	12374	94.5	11715	11063	94.4	87286	87286
JAFEWB010000181.1	61231	13171	9608	9054	94.2	8237	7758	94.2	79725	79725
JAFEWB010000182.1	86880	24541	18264	17203	94.2	15864	14855	93.6	119506	119506
JAFEWB010000183.1	30455	7443	2989	2904	97.2	2338	2270	97.1	32364	32364
JAFEWB010000184.1	29691	8827	6229	5888	94.5	5595	5257	94	34714	34714
JAFEWB010000185.1	34159	15701	7775	7269	93.5	6329	5841	92.3	160405	160405
JAFEWB010000186.1	33119	5565	3753	3599	95.9	2672	2526	94.5	38856	38856
JAFEWB010000187.1	38781	11064	3466	3245	93.6	2768	2554	92.3	42148	42148
JAFEWB010000188.1	65324	8344	2505	2414	96.4	1377	1286	93.4	84795	84795
JAFEWB010000189.1	37887	6664	4284	4154	97	3620	3499	96.7	53187	53187
JAFEWB010000190.1	33375	5635	2875	2771	96.4	2125	2035	95.8	36935	36935
JAFEWB010000191.1	24438	3375	1397	1346	96.3	456	425	93.2	35442	35442
JAFEWB010000192.1	13738	905	1228	758	61.7	634	185	29.2	66019	66019
JAFEWB010000193.1	30650	7676	3078	2919	94.8	2327	2168	93.2	35255	35255
JAFEWB010000194.1	24672	4969	2367	2314	97.8	999	951	95.2	44420	44420
JAFEWB010000195.1	126699	30575	23104	21880	94.7	20111	19016	94.6	164691	164691
JAFEWB010000196.1	109027	78456	100550	75776	75.4	43624	24701	56.6	126941	111496
JAFEWB010000197.1	39457	14146	9827	9500	96.7	8597	8290	96.4	49287	49287
JAFEWB010000198.1	49882	15902	7159	7010	97.9	5438	5290	97.3	64342	64342
JAFEWB010000199.1	37175	8296	3985	3753	94.2	3241	3041	93.8	40996	40996
JAFEWB010000200.1	41232	11502	5714	5447	95.3	5030	4776	95	51992	51992
JAFEWB010000201.1	54876	15753	12152	11537	94.9	10068	9469	94.1	61562	61562
JAFEWB010000202.1	4920	2185	1175	1100	93.6	388	314	80.9	28451	28451
JAFEWB010000203.1	120616	41240	31570	30431	96.4	28030	26930	96.1	140583	140583
JAFEWB010000204.1	24271	1087	6423	942	14.7	6155	691	11.2	94688	94688
JAFEWB010000205.1	60953	2117	4567	1800	39.4	3006	498	16.6	106874	106874
JAFEWB010000206.1	65335	18589	12150	10932	90	11283	10109	89.6	85240	85240
JAFEWB010000207.1	35367	14850	10405	9709	93.3	8000	7322	91.5	54824	54824
JAFEWB010000208.1	28553	6039	3428	3357	97.9	3014	2943	97.6	37903	37903
JAFEWB010000209.1	51228	7237	3630	3468	95.5	3000	2845	94.8	59330	59330
JAFEWB010000210.1	55036	15523	8845	8239	93.1	7194	6595	91.7	78653	78653
JAFEWB010000211.1	90982	36106	29101	27394	94.1	25925	24380	94	122622	122622
JAFEWB010000212.1	20018	785	2065	616	29.8	1837	400	21.8	103157	103157
JAFEWB010000213.1	41518	12756	8347	7295	87.4	6297	5286	83.9	45464	45464
JAFEWB010000214.1	65145	18567	16447	15558	94.6	14976	14122	94.3	66202	66202
JAFEWB010000215.1	24086	5285	2812	2700	96	1687	1578	93.5	25240	25240
JAFEWB010000216.1	60881	12619	4658	4511	96.8	2976	2841	95.5	78607	78607
JAFEWB010000217.1	21591	1831	4091	1604	39.2	2759	510	18.5	117257	117257
JAFEWB010000218.1	20061	14805	16717	12984	77.7	5248	2727	52	25049	20554
JAFEWB010000219.1	47821	14349	8527	7991	93.7	6470	6017	93	53095	53095
JAFEWB010000220.1	69550	18143	12007	11652	97	10261	9946	96.9	78314	78314
JAFEWB010000221.1	55602	19657	12635	11967	94.7	10596	9991	94.3	75110	75110
JAFEWB010000222.1	56278	10802	4737	4490	94.8	3030	2825	93.2	59518	59518
JAFEWB010000223.1	71844	24041	19951	19300	96.7	17314	16713	96.5	82957	82957
JAFEWB010000224.1	36027	9897	6752	6444	95.4	5553	5272	94.9	44735	44735
JAFEWB010000225.1	56381	20385	16336	15578	95.4	14371	13660	95.1	69066	69066
JAFEWB010000226.1	8502	800	864	685	79.3	204	45	22.1	64011	64011
JAFEWB010000227.1	14378	779	1711	612	35.8	1334	257	19.3	83237	83237
JAFEWB010000228.1	27834	2564	1709	1458	85.3	1310	1067	81.5	43879	43879
JAFEWB010000229.1	47357	16927	11497	10877	94.6	9708	9198	94.7	60455	60455
JAFEWB010000230.1	6133	987	1373	750	54.6	845	235	27.8	57334	57334
JAFEWB010000231.1	60878	7032	4771	4368	91.6	3948	3554	90	64803	64803
JAFEWB010000232.1	37191	1442	2922	1283	43.9	1746	261	14.9	52141	52141
JAFEWB010000233.1	65850	19673	17529	16498	94.1	15388	14493	94.2	70346	70346
JAFEWB010000234.1	63985	24537	19201	18362	95.6	17128	16361	95.5	85388	85388
JAFEWB010000235.1	37848	4924	1020	998	97.8	107	85	79.4	39668	39668
JAFEWB010000236.1	49204	20857	11440	10877	95.1	9758	9216	94.4	63945	63945
JAFEWB010000237.1	17180	2748	2035	1881	92.4	1605	1451	90.4	29458	29458
JAFEWB010000238.1	22426	4394	4044	3870	95.7	3434	3260	94.9	23493	23493
JAFEWB010000239.1	65893	1406	8050	1106	13.7	6993	867	12.4	88224	88224
JAFEWB010000240.1	7653	420	543	271	49.9	357	89	24.9	33264	33264
JAFEWB010000241.1	61787	13251	8155	7696	94.4	7212	6772	93.9	78541	78541
JAFEWB010000242.1	35223	8889	5762	5622	97.6	4849	4710	97.1	41585	41585
JAFEWB010000243.1	13075	2537	1826	1660	90.9	1542	1378	89.4	22072	22072
JAFEWB010000244.1	4142	675	905	495	54.7	589	188	31.9	47960	47960
JAFEWB010000245.1	16720	4369	1861	1782	95.8	523	451	86.2	39535	39535
JAFEWB010000246.1	18793	2586	6434	2253	35	4542	670	14.8	66991	66991
JAFEWB010000247.1	22164	5357	1591	1555	97.7	786	751	95.5	22522	22522
JAFEWB010000248.1	31455	8482	6914	6239	90.2	4745	4126	87	53904	53904
JAFEWB010000249.1	3301	317	539	254	47.1	354	71	20.1	34524	34524
JAFEWB010000250.1	10223	2228	1130	1026	90.8	641	538	83.9	53228	53228
JAFEWB010000251.1	35917	8079	5818	5464	93.9	4721	4377	92.7	44845	44845
JAFEWB010000252.1	25190	5884	1927	1890	98.1	669	637	95.2	26078	26078
JAFEWB010000253.1	20403	6693	3467	3323	95.8	2790	2646	94.8	38933	38933
JAFEWB010000254.1	39195	11843	7560	7154	94.6	6709	6307	94	51623	51623
JAFEWB010000255.1	93	0	8	0	0	7	0	0	3319	3319
JAFEWB010000256.1	36037	15290	14221	13370	94	13194	12364	93.7	43473	43473
JAFEWB010000257.1	72799	21956	16293	15484	95	14081	13378	95	85412	85412
JAFEWB010000258.1	48890	8339	7516	6907	91.9	6572	6072	92.4	53481	53481
JAFEWB010000259.1	8455	3547	2110	1853	87.8	1355	1115	82.3	38424	38424
JAFEWB010000260.1	11137	5322	3428	3123	91.1	2143	1851	86.4	53290	53290
JAFEWB010000261.1	43822	13327	8936	8505	95.2	7197	6777	94.2	53305	53305
JAFEWB010000262.1	26198	5366	4206	3956	94.1	3581	3346	93.4	27854	27854
JAFEWB010000263.1	4079	407	822	293	35.6	637	110	17.3	41142	41142
JAFEWB010000264.1	11681	460	1267	387	30.5	1158	317	27.4	43198	43198
JAFEWB010000265.1	4563	266	498	201	40.4	419	132	31.5	37203	37203
JAFEWB010000266.1	4969	352	932	293	31.4	836	210	25.1	28874	28874
JAFEWB010000267.1	3470	890	989	670	67.7	380	104	27.4	30845	30845
JAFEWB010000268.1	30469	7095	2905	2838	97.7	2176	2109	96.9	37720	37720
JAFEWB010000269.1	17654	4852	3249	2956	91	2827	2553	90.3	42413	42413
JAFEWB010000270.1	4128	937	1096	736	67.2	503	177	35.2	38894	38894
JAFEWB010000271.1	7228	2550	1504	1281	85.2	1003	788	78.6	32150	32150
JAFEWB010000272.1	4109	1042	1209	820	67.8	422	83	19.7	32183	32183
JAFEWB010000273.1	50610	1627	7121	1242	17.4	6132	980	16	54381	54381
JAFEWB010000274.1	47455	16010	13272	12609	95	11627	10994	94.6	53135	53135
JAFEWB010000275.1	37954	13913	11196	10510	93.9	10163	9585	94.3	39993	39993
JAFEWB010000276.1	3709	583	928	437	47.1	595	107	18	22562	22562
JAFEWB010000277.1	27153	3367	2631	2495	94.8	2213	2078	93.9	34525	34525
JAFEWB010000278.1	2590	544	631	438	69.4	262	87	33.2	21635	21635
JAFEWB010000279.1	78715	19895	12232	11795	96.4	10214	9782	95.8	96359	96359
JAFEWB010000280.1	29752	28643	29135	28575	98.1	716	187	26.1	31464	29784
JAFEWB010000281.1	8328	339	848	269	31.7	789	210	26.6	30845	30845
JAFEWB010000282.1	42772	10147	6862	6616	96.4	5925	5698	96.2	44549	44549
JAFEWB010000283.1	3766	947	957	708	74	317	86	27.1	27342	27342
JAFEWB010000284.1	20861	2762	1818	1654	91	1348	1195	88.6	43983	43983
JAFEWB010000285.1	21178	5800	4560	4269	93.6	3656	3388	92.7	22849	22849
JAFEWB010000286.1	31331	4064	2977	2792	93.8	2350	2179	92.7	35517	35517
JAFEWB010000287.1	15372	4720	3096	2995	96.7	2842	2744	96.6	19592	19592
JAFEWB010000288.1	4457	798	1219	681	55.9	599	135	22.5	19552	19552
JAFEWB010000289.1	4711	689	866	520	60	482	143	29.7	23191	23191
JAFEWB010000290.1	34261	8223	6748	6392	94.7	5580	5245	94	40226	40226
JAFEWB010000291.1	2857	262	451	201	44.6	319	79	24.8	14506	14506
JAFEWB010000292.1	39905	12771	11585	10963	94.6	10314	9725	94.3	41057	41057
JAFEWB010000293.1	11219	2370	1552	1341	86.4	1035	826	79.8	21173	21173
JAFEWB010000294.1	10777	428	1705	384	22.5	1443	269	18.6	32167	32167
JAFEWB010000295.1	20299	4128	2166	2093	96.6	1230	1159	94.2	47779	47779
JAFEWB010000296.1	92848	22184	16212	15441	95.2	13308	12622	94.8	138410	138410
JAFEWB010000297.1	5173	1854	1308	1134	86.7	905	739	81.7	21223	21223
JAFEWB010000298.1	7013	1454	820	754	92	603	538	89.2	24247	24247
JAFEWB010000299.1	3482	501	656	349	53.2	374	80	21.4	15351	15351
JAFEWB010000300.1	4790	494	1036	422	40.7	655	74	11.3	18670	18670
JAFEWB010000301.1	29088	5439	2047	1954	95.5	1097	1006	91.7	44038	44038
JAFEWB010000302.1	26872	24914	25618	24814	96.9	1644	1546	94	27095	26940
JAFEWB010000303.1	5490	2354	1740	1519	87.3	1391	1171	84.2	17894	17894
JAFEWB010000304.1	3348	1096	1067	893	83.7	240	72	30	13848	13848
JAFEWB010000305.1	8284	394	693	277	40	516	130	25.2	19961	19961
JAFEWB010000306.1	117283	39074	23710	22670	95.6	19768	18786	95	167943	167943
JAFEWB010000307.1	25234	5265	3534	3241	91.7	334	65	19.5	43248	43248
JAFEWB010000308.1	33418	869	3928	703	17.9	3310	168	5.1	62880	62880
JAFEWB010000309.1	272	2	1	1	100	0	0	.	6980	6980
JAFEWB010000310.1	36800	5889	1092	1064	97.4	802	775	96.6	60499	60499
JAFEWB010000311.1	1657212	40105	584121	36098	6.2	579135	33270	5.7	3225885	3225885
JAFEWB010000312.1	22774	1671	1571	1496	95.2	96	22	22.9	50603	50603
JAFEWB010000313.1	33227	2708	1058	1005	95	565	525	92.9	39908	39908
JAFEWB010000314.1	47931	8086	5054	4741	93.8	4694	4391	93.5	66563	66563
JAFEWB010000315.1	25631	4492	3557	3535	99.4	127	105	82.7	27074	27074
JAFEWB010000316.1	73000	19248	16534	15806	95.6	14888	14208	95.4	89987	89987
JAFEWB010000317.1	16566	2865	1336	1329	99.5	44	40	90.9	21549	21549
JAFEWB010000318.1	318151	7604	88411	6528	7.4	85945	4327	5	427268	427268
JAFEWB010000319.1	51604	7855	1815	1668	91.9	1027	882	85.9	60589	60589
JAFEWB010000320.1	21114	3690	1211	1201	99.2	97	89	91.8	38608	38608
JAFEWB010000321.1	44882	6588	1553	1408	90.7	832	705	84.7	62913	62913
JAFEWB010000322.1	58752	8497	3151	3064	97.2	1113	1033	92.8	110857	110857
JAFEWB010000323.1	25556	3436	645	627	97.2	147	130	88.4	42343	42343
JAFEWB010000324.1	34237	5255	2363	2267	95.9	968	873	90.2	53924	53924
JAFEWB010000325.1	45901	4889	1747	1694	97	637	596	93.6	56989	56989
JAFEWB010000326.1	13992	3481	1167	1164	99.7	292	289	99	20131	20131
JAFEWB010000327.1	261467	77597	52274	49362	94.4	45868	43112	94	376355	376355
JAFEWB010000328.1	83735	19423	13061	12615	96.6	11333	10903	96.2	95188	95188
JAFEWB010000329.1	34386	4509	1875	1849	98.6	476	453	95.2	55723	55723
JAFEWB010000330.1	56169	8703	7901	7624	96.5	6543	6278	95.9	61235	61235
JAFEWB010000331.1	76350	14579	12294	11545	93.9	10566	9874	93.5	89720	89720
JAFEWB010000332.1	55424	6568	3690	3434	93.1	2874	2662	92.6	65631	65631
JAFEWB010000333.1	14864	4898	1405	1376	97.9	371	347	93.5	32908	32908
JAFEWB010000334.1	20272	1951	647	606	93.7	348	308	88.5	36776	36776
JAFEWB010000335.1	135061	40987	33650	31869	94.7	30067	28347	94.3	168996	168996
JAFEWB010000336.1	47201	6041	3520	3427	97.4	2823	2736	96.9	49280	49280
JAFEWB010000337.1	90359	18575	4612	4443	96.3	2503	2342	93.6	115410	115410
JAFEWB010000338.1	87063	16963	5630	5228	92.9	4901	4558	93	91343	91343
JAFEWB010000339.1	55660	9805	2666	2559	96	1557	1454	93.4	60847	60847
JAFEWB010000340.1	30781	6831	1249	1240	99.3	270	262	97	34563	34563
JAFEWB010000341.1	100662	23845	16312	15554	95.4	13785	13084	94.9	119607	119607
JAFEWB010000342.1	40935	5393	2123	2033	95.8	1124	1038	92.3	42970	42970
JAFEWB010000343.1	113050	21579	13943	13186	94.6	7210	6546	90.8	157841	157841
JAFEWB010000344.1	19014	2184	2183	1911	87.5	355	92	25.9	55093	55093
JAFEWB010000345.1	62233	8719	3046	2967	97.4	1055	1013	96	64036	64036
JAFEWB010000346.1	90745	13608	3927	3815	97.1	1684	1575	93.5	155558	155558
JAFEWB010000347.1	256896	5711	73805	5229	7.1	72923	4589	6.3	406710	406710
JAFEWB010000348.1	57496	1175	1900	962	50.6	1014	78	7.7	112341	112341
JAFEWB010000349.1	374675	11819	82677	9933	12	79317	7038	8.9	597657	597657
JAFEWB010000350.1	80082	1506	11126	1303	11.7	9786	959	9.8	94155	94155
JAFEWB010000351.1	67860	14898	8386	7879	94	6414	5940	92.6	77217	77217
JAFEWB010000352.1	26216	1104	4795	1031	21.5	4319	581	13.5	128763	128763
JAFEWB010000353.1	69603	10164	2815	2724	96.8	1033	959	92.8	81467	81467
JAFEWB010000354.1	2566796	74096	1001351	68061	6.8	990266	60967	6.2	5290293	5290293
JAFEWB010000355.1	10164	3002	1121	1050	93.7	492	422	85.8	27275	27275
JAFEWB010000356.1	117287	30144	17434	16539	94.9	14569	13748	94.4	191629	191629
JAFEWB010000357.1	26073	3464	1163	1154	99.2	30	27	90	26738	26738
JAFEWB010000358.1	50386	11916	3455	3289	95.2	1767	1635	92.5	65560	65560
JAFEWB010000359.1	30880	6275	1788	1760	98.4	705	678	96.2	53956	53956
JAFEWB010000360.1	45746	13315	5578	5396	96.7	3328	3149	94.6	73405	73405
JAFEWB010000361.1	55548	10411	2638	2611	99	1074	1060	98.7	74518	74518
JAFEWB010000362.1	116144	29046	17451	16599	95.1	14578	13844	95	144462	144462
JAFEWB010000363.1	21668	2511	977	964	98.7	406	398	98	34289	34289
JAFEWB010000364.1	26891	4281	1809	1787	98.8	276	255	92.4	41619	41619
JAFEWB010000365.1	33970	3805	1326	1193	90	757	626	82.7	41627	41627
JAFEWB010000366.1	25050	5403	2316	2293	99	967	948	98	27375	27375
JAFEWB010000367.1	10199	750	943	462	49	511	41	8	42388	42388
JAFEWB010000368.1	60995	8826	5390	4974	92.3	4389	4030	91.8	66503	66503
JAFEWB010000369.1	32363	5758	4804	4524	94.2	4122	3866	93.8	34468	34468
JAFEWB010000370.1	322304	68468	35856	34080	95	28078	26402	94	434045	434045
JAFEWB010000371.1	43648	5270	2268	2120	93.5	1892	1750	92.5	49032	49032
JAFEWB010000372.1	41145	10150	7356	7083	96.3	6410	6156	96	45189	45189
JAFEWB010000373.1	57062	17996	13644	12977	95.1	11543	10906	94.5	73903	73903
JAFEWB010000374.1	221970	9286	9374	1745	18.6	9111	1574	17.3	318150	318150
JAFEWB010000375.1	69173	19233	12373	11693	94.5	10509	9901	94.2	76662	76662
JAFEWB010000376.1	77030	15348	3101	2940	94.8	1928	1771	91.9	92354	92354
JAFEWB010000377.1	91096	26955	22219	21138	95.1	19474	18463	94.8	108895	108895
JAFEWB010000378.1	40637	11054	6575	6318	96.1	5393	5165	95.8	53185	53185
JAFEWB010000379.1	12257	2770	1174	1139	97	66	34	51.5	12535	12535
JAFEWB010000380.1	91056	21787	6533	6294	96.3	2524	2313	91.6	126634	126634
JAFEWB010000381.1	161806	37467	23666	22343	94.4	19395	18160	93.6	211152	211152
JAFEWB010000382.1	21088	5362	2807	2795	99.6	342	333	97.4	21778	21778
JAFEWB010000383.1	328752	73430	26193	25020	95.5	20118	18997	94.4	553892	553892
JAFEWB010000384.1	132194	28820	10509	9691	92.2	7806	7023	90	155301	155301
JAFEWB010000385.1	182104	14251	11625	4784	41.2	9820	3699	37.7	280658	280658
JAFEWB010000386.1	158408	37444	27834	26237	94.3	24064	22626	94	212497	212497
JAFEWB010000387.1	184808	51182	39361	37123	94.3	34309	32186	93.8	255772	255772
JAFEWB010000388.1	31901	7325	3122	3089	98.9	1097	1069	97.4	51337	51337
JAFEWB010000389.1	123147	31981	20657	19605	94.9	17655	16644	94.3	165598	165598
JAFEWB010000390.1	34071	971	1293	807	62.4	527	83	15.7	81013	81013
JAFEWB010000391.1	153260	31907	16380	15691	95.8	13643	12970	95.1	239812	239812
JAFEWB010000392.1	115422	20368	6926	6749	97.4	4521	4372	96.7	165389	165389
JAFEWB010000393.1	40512	5918	3138	2992	95.3	1802	1707	94.7	54187	54187
JAFEWB010000394.1	27895	1208	1328	1083	81.6	205	55	26.8	57573	57573
JAFEWB010000395.1	74822	15714	8780	8464	96.4	6763	6472	95.7	99854	99854
JAFEWB010000396.1	17597	3703	1272	1239	97.4	297	265	89.2	17728	17728
JAFEWB010000397.1	156968	33800	22201	20740	93.4	19292	18065	93.6	180288	180288
JAFEWB010000398.1	115872	27149	14196	13677	96.3	12193	11698	95.9	168992	168992
JAFEWB010000399.1	129698	20509	5307	4999	94.2	3410	3137	92	193653	193653
JAFEWB010000400.1	202026	55286	43073	41081	95.4	36470	34616	94.9	296336	296336
JAFEWB010000401.1	50235	10473	4594	4386	95.5	3129	2924	93.4	64022	64022
JAFEWB010000402.1	21983	3328	2580	1756	68.1	1613	799	49.5	29556	29556
JAFEWB010000403.1	34704	4059	1186	1142	96.3	714	672	94.1	35927	35927
JAFEWB010000404.1	29772	8900	6110	5750	94.1	5377	5086	94.6	38580	38580
JAFEWB010000405.1	20235	4034	2585	2486	96.2	2393	2294	95.9	21137	21137
JAFEWB010000406.1	33041	5156	4349	4155	95.5	3555	3373	94.9	38120	38120
JAFEWB010000407.1	88280	24652	20169	19276	95.6	17930	17120	95.5	114690	114690
JAFEWB010000408.1	61316	8911	5446	5258	96.5	4796	4608	96.1	93231	93231
JAFEWB010000409.1	30980	12316	5643	5436	96.3	4334	4134	95.4	31538	31538
JAFEWB010000410.1	22105	2206	739	703	95.1	273	237	86.8	25194	25194
JAFEWB010000411.1	137704	36997	24249	23189	95.6	19671	18654	94.8	211385	211385
JAFEWB010000412.1	39424	6963	4961	4730	95.3	4386	4155	94.7	41613	41613
JAFEWB010000413.1	81886	13002	5255	5092	96.9	3424	3276	95.7	123837	123837
JAFEWB010000414.1	25305	2760	1301	1262	97	395	366	92.7	26470	26470
JAFEWB010000415.1	82908	25100	18551	17681	95.3	16255	15467	95.2	98474	98474
JAFEWB010000416.1	16925	3365	1073	933	87	847	721	85.1	18286	18286
JAFEWB010000417.1	34671	4651	1406	1319	93.8	941	855	90.9	45437	45437
JAFEWB010000418.1	70958	15222	9261	8786	94.9	7826	7360	94	104966	104966
JAFEWB010000419.1	34470	1119	2586	963	37.2	2010	528	26.3	53094	53094
JAFEWB010000420.1	94363	14524	3817	3713	97.3	2416	2333	96.6	107365	107365
JAFEWB010000421.1	144643	19203	14773	13143	89	12821	11214	87.5	199012	199012
JAFEWB010000422.1	50160	10132	3189	3102	97.3	2079	1996	96	53836	53836
JAFEWB010000423.1	50377	9954	5483	5216	95.1	4338	4087	94.2	58651	58651
JAFEWB010000424.1	43013	6875	2011	1995	99.2	1221	1209	99	45684	45684
JAFEWB010000425.1	19587	238	596	175	29.4	415	19	4.6	40493	40493
JAFEWB010000426.1	52430	13088	6860	6526	95.1	5354	5052	94.4	68455	68455
JAFEWB010000427.1	65690	11686	7866	7442	94.6	6577	6174	93.9	86440	86440
JAFEWB010000428.1	78327	18139	5067	4890	96.5	3268	3134	95.9	86045	86045
JAFEWB010000429.1	44316	8163	4814	4605	95.7	3184	2979	93.6	50420	50420
JAFEWB010000430.1	40489	6427	3720	3556	95.6	2859	2708	94.7	41672	41672
JAFEWB010000431.1	66792	12286	3406	3272	96.1	908	775	85.4	71573	71573
JAFEWB010000432.1	18101	2040	1179	1158	98.2	28	13	46.4	19264	19264
JAFEWB010000433.1	92909	12544	10286	9410	91.5	8876	8013	90.3	106258	106258
JAFEWB010000434.1	74185	13198	7629	7226	94.7	6339	5987	94.4	89562	89562
JAFEWB010000435.1	146528	34809	25568	24181	94.6	19793	18517	93.6	210287	210287
JAFEWB010000436.1	17728	3639	1931	1891	97.9	138	106	76.8	31823	31823
JAFEWB010000437.1	54953	7786	2493	2423	97.2	1005	956	95.1	88476	88476
JAFEWB010000438.1	39031	6984	3212	3009	93.7	2129	1943	91.3	60144	60144
JAFEWB010000439.1	36726	7140	3965	3851	97.1	2861	2749	96.1	44217	44217
JAFEWB010000440.1	70221	23103	16649	15675	94.1	13858	12943	93.4	89931	89931
JAFEWB010000441.1	67645	12809	10521	9729	92.5	9552	8776	91.9	84876	84876
JAFEWB010000442.1	241614	76244	56375	54134	96	48420	46338	95.7	333012	333012
JAFEWB010000443.1	34095	7290	2760	2753	99.7	452	447	98.9	42045	42045
JAFEWB010000444.1	45881	10917	4294	4128	96.1	2928	2785	95.1	70151	70151
JAFEWB010000445.1	93456	23510	16897	15874	93.9	14678	13706	93.4	126459	126459
JAFEWB010000446.1	270792	77296	45901	43751	95.3	39964	38053	95.2	374908	374908
JAFEWB010000447.1	60152	11556	6875	6676	97.1	5653	5458	96.6	80555	80555
JAFEWB010000448.1	14833	6179	2549	2535	99.5	287	274	95.5	15218	15218
JAFEWB010000449.1	64395	14621	6758	6472	95.8	5796	5527	95.4	72668	72668
JAFEWB010000450.1	12372	1080	652	604	92.6	75	65	86.7	41097	41097
JAFEWB010000451.1	101360	16748	7905	7483	94.7	5774	5389	93.3	143772	143772
JAFEWB010000452.1	50011	8595	3773	3620	95.9	2650	2511	94.8	64683	64683
JAFEWB010000453.1	34099	5922	2997	2911	97.1	1821	1738	95.4	35154	35154
JAFEWB010000454.1	37904	3962	2813	2513	89.3	2259	1964	86.9	41761	41761
JAFEWB010000455.1	5567	1596	970	962	99.2	80	75	93.8	14625	14625
JAFEWB010000456.1	51365	8199	3007	2893	96.2	1514	1416	93.5	69561	69561
JAFEWB010000457.1	57198	9907	4006	3846	96	2526	2380	94.2	69908	69908
JAFEWB010000458.1	22282	2932	8284	2054	24.8	6535	339	5.2	42538	42538
JAFEWB010000459.1	32998	6703	1728	1685	97.5	609	567	93.1	45759	45759
JAFEWB010000460.1	32054	5446	2083	2065	99.1	431	420	97.4	39439	39439
JAFEWB010000461.1	30770	4930	1414	1304	92.2	551	458	83.1	39397	39397
JAFEWB010000462.1	52830	5941	1816	1707	94	1201	1093	91	67285	67285
JAFEWB010000463.1	57112	10568	3135	2992	95.4	1164	1027	88.2	60748	60748
JAFEWB010000464.1	37775	7129	5469	5166	94.5	4551	4260	93.6	39455	39455
JAFEWB010000465.1	24839	6347	4934	4722	95.7	4145	3938	95	29260	29260
JAFEWB010000466.1	8277	2500	2257	2202	97.6	130	92	70.8	49429	49429
JAFEWB010000467.1	129149	30334	10876	10357	95.2	8763	8252	94.2	146199	146199
JAFEWB010000468.1	67234	14513	5437	5292	97.3	4123	3985	96.7	84770	84770
JAFEWB010000469.1	9898	2523	1513	1507	99.6	50	48	96	10151	10151
JAFEWB010000470.1	89314	813	5656	644	11.4	4885	188	3.8	107375	107375
JAFEWB010000471.1	128327	33682	26715	25624	95.9	23826	22806	95.7	157857	157857
JAFEWB010000472.1	46444	7800	3392	3331	98.2	2043	1994	97.6	51044	51044
JAFEWB010000473.1	60770	11355	4926	4768	96.8	2096	1948	92.9	90396	90396
JAFEWB010000474.1	144413	2608	14997	2265	15.1	13081	1589	12.1	213564	213564
JAFEWB010000475.1	30013	3553	1078	1076	99.8	516	514	99.6	40984	40984
JAFEWB010000476.1	23085	2746	893	888	99.4	321	318	99.1	31917	31917
JAFEWB010000477.1	49811	16495	11165	10791	96.7	9874	9504	96.3	67328	67328
JAFEWB010000478.1	34759	6194	1863	1838	98.7	453	433	95.6	35572	35572
JAFEWB010000479.1	32970	6032	2024	1921	94.9	842	741	88	43276	43276
JAFEWB010000480.1	38317	7385	4529	4377	96.6	3187	3047	95.6	41755	41755
JAFEWB010000481.1	75397	14888	9091	8770	96.5	7294	7010	96.1	101024	101024
JAFEWB010000482.1	61540	12162	3113	3005	96.5	1549	1444	93.2	74602	74602
JAFEWB010000483.1	49178	7632	2519	2463	97.8	531	482	90.8	57594	57594
JAFEWB010000484.1	7999	1307	1092	1087	99.5	49	47	95.9	8041	8041
JAFEWB010000485.1	40606	4859	2128	2057	96.7	1418	1348	95.1	42031	42031
JAFEWB010000486.1	53973	9394	4073	3847	94.5	3485	3262	93.6	60877	60877
JAFEWB010000487.1	25331	8115	2673	2641	98.8	342	322	94.2	30839	30839
JAFEWB010000488.1	35198	6046	4189	3812	91	3765	3395	90.2	42700	42700
JAFEWB010000489.1	42803	7786	4351	4055	93.2	2912	2638	90.6	48765	48765
JAFEWB010000490.1	37706	8615	6468	6031	93.2	5730	5327	93	43554	43554
JAFEWB010000491.1	41180	671	3640	417	11.5	3316	233	7	52760	52760
JAFEWB010000492.1	169894	39135	18186	16621	91.4	16484	14924	90.5	189289	189289
JAFEWB010000493.1	97896	24229	18872	18027	95.5	16420	15645	95.3	119482	119482
JAFEWB010000494.1	20784	4489	857	840	98	105	104	99	30363	30363
JAFEWB010000495.1	23598	1319	1637	1184	72.3	408	25	6.1	26110	26110
JAFEWB010000496.1	81344	15076	8844	8258	93.4	7339	6816	92.9	98194	98194
JAFEWB010000497.1	20321	7377	6754	6725	99.6	163	147	90.2	26220	26220
JAFEWB010000498.1	16735	3316	1730	1712	99	1196	1180	98.7	17667	17667
JAFEWB010000499.1	36893	4053	1697	1583	93.3	1415	1306	92.3	38514	38514
JAFEWB010000500.1	30641	1053	2884	881	30.5	2020	29	1.4	54712	54712
JAFEWB010000501.1	63423	8355	2267	2223	98.1	704	690	98	70752	70752
JAFEWB010000502.1	95216	22593	18377	17200	93.6	15864	14757	93	108523	108523
JAFEWB010000503.1	24017	3196	1643	1571	95.6	1223	1151	94.1	29882	29882
JAFEWB010000504.1	114756	27285	6141	5755	93.7	4909	4528	92.2	165134	165134
JAFEWB010000505.1	35120	8306	5030	4784	95.1	3667	3467	94.5	43798	43798
JAFEWB010000506.1	92475	19991	15232	14260	93.6	13101	12167	92.9	122263	122263
JAFEWB010000507.1	55819	11941	3374	3243	96.1	1973	1857	94.1	79012	79012
JAFEWB010000508.1	31925	4691	2134	1872	87.7	1751	1507	86.1	55592	55592
JAFEWB010000509.1	48320	14579	5333	5169	96.9	3471	3319	95.6	56711	56711
JAFEWB010000510.1	78037	23513	19469	18216	93.6	16185	14970	92.5	103779	103779
JAFEWB010000511.1	75365	14582	9069	8488	93.6	7372	6816	92.5	87368	87368
JAFEWB010000512.1	43490	9102	3867	3836	99.2	740	724	97.8	48950	48950
JAFEWB010000513.1	25941	7817	2630	2599	98.8	600	588	98	34518	34518
JAFEWB010000514.1	19591	4574	1661	1645	99	466	452	97	29510	29510
JAFEWB010000515.1	42474	6552	5057	4727	93.5	4163	3852	92.5	45104	45104
JAFEWB010000516.1	13125	182	165	136	82.4	42	19	45.2	47120	47120
JAFEWB010000517.1	65121	8718	6251	5498	88	4616	3871	83.9	78326	78326
JAFEWB010000518.1	55966	10270	7691	7356	95.6	6312	5990	94.9	64977	64977
JAFEWB010000519.1	98008	16426	9978	9560	95.8	8669	8256	95.2	116996	116996
JAFEWB010000520.1	134323	19402	5908	5619	95.1	2734	2455	89.8	150992	150992
JAFEWB010000521.1	32469	4742	2601	2234	85.9	1730	1367	79	41551	41551
JAFEWB010000522.1	115520	18744	14266	12779	89.6	12112	10635	87.8	143283	143283
JAFEWB010000523.1	3998080	224271	3178396	219589	6.9	3140033	200218	6.4	4257295	4257295
JAFEWB010000524.1	236268	8297	29820	6484	21.7	24315	3354	13.8	318618	318618
JAFEWB010000525.1	36941	1347	1461	1174	80.4	322	35	10.9	44964	44964
JAFEWB010000526.1	95337	18713	8417	8072	95.9	6690	6429	96.1	124194	124194
JAFEWB010000527.1	34048	2198	7028	1917	27.3	5922	1068	18	39282	39282
JAFEWB010000528.1	32828	5236	3125	3011	96.4	2461	2348	95.4	34359	34359
JAFEWB010000529.1	90205	27074	16739	15700	93.8	13118	12171	92.8	136455	136455
JAFEWB010000530.1	45768	9241	5128	4841	94.4	4628	4348	93.9	54872	54872
JAFEWB010000531.1	95846	25710	17557	17073	97.2	15313	14900	97.3	120740	120740
JAFEWB010000532.1	92813	24566	15453	14726	95.3	13170	12481	94.8	118358	118358
JAFEWB010000533.1	23874	3384	3281	2784	84.9	546	139	25.5	80263	80263
JAFEWB010000534.1	53559	13479	5865	5505	93.9	4411	4097	92.9	102674	102674
JAFEWB010000535.1	66379	12720	8481	8128	95.8	7122	6789	95.3	86295	86295
JAFEWB010000536.1	52731	10361	2932	2723	92.9	2317	2129	91.9	60369	60369
JAFEWB010000537.1	153184	34422	21081	19005	90.2	16727	14752	88.2	184726	184726
JAFEWB010000538.1	92529	11728	9036	8431	93.3	7532	6984	92.7	100707	100707
JAFEWB010000539.1	196115	41796	16980	16287	95.9	12526	11884	94.9	288230	288230
JAFEWB010000540.1	34261	4939	1237	1227	99.2	409	399	97.6	35170	35170
JAFEWB010000541.1	63103	13113	6736	6386	94.8	5752	5418	94.2	71462	71462
JAFEWB010000542.1	39926	12014	8743	8479	97	7660	7403	96.6	43492	43492
JAFEWB010000543.1	87745	19501	6198	6032	97.3	4583	4423	96.5	118276	118276
JAFEWB010000544.1	22530	3951	981	964	98.3	498	492	98.8	22896	22896
JAFEWB010000545.1	32517	8419	2011	1933	96.1	945	869	92	38043	38043
JAFEWB010000546.1	41913	7840	3344	3270	97.8	1854	1781	96.1	43771	43771
JAFEWB010000547.1	34549	6135	2164	2119	97.9	1173	1145	97.6	41257	41257
JAFEWB010000548.1	21017	3819	1652	1589	96.2	794	741	93.3	22221	22221
JAFEWB010000549.1	29932	5801	2133	2118	99.3	599	584	97.5	30409	30409
JAFEWB010000550.1	100642	27538	18551	17858	96.3	16230	15572	95.9	117860	117860
JAFEWB010000551.1	71953	17511	4382	4166	95.1	3265	3075	94.2	90832	90832
JAFEWB010000552.1	18613	4237	1175	1167	99.3	62	59	95.2	42624	42624
JAFEWB010000553.1	56690	12311	5413	5290	97.7	2101	1983	94.4	60481	60481
JAFEWB010000554.1	80311	12005	4754	4424	93.1	2705	2419	89.4	84092	84092
JAFEWB010000555.1	196179	53366	39193	36710	93.7	34015	31835	93.6	298407	298407
JAFEWB010000556.1	13629	3189	1254	1185	94.5	898	830	92.4	40408	40408
JAFEWB010000557.1	36290	10008	1053	1009	95.8	331	287	86.7	57632	57632
JAFEWB010000558.1	17157	3040	1780	1691	95	1448	1370	94.6	19342	19342
JAFEWB010000559.1	141915	32062	21033	20090	95.5	17482	16610	95	200293	200293
JAFEWB010000560.1	12509	2231	1426	1388	97.3	1145	1107	96.7	14224	14224
JAFEWB010000561.1	47747	13287	7790	7443	95.5	6911	6597	95.5	55662	55662
JAFEWB010000562.1	119010	35062	30374	28893	95.1	26875	25435	94.6	139647	139647
JAFEWB010000563.1	37136	6914	5799	5500	94.8	5013	4732	94.4	40261	40261
JAFEWB010000564.1	31384	489	739	428	57.9	356	62	17.4	40212	40212
JAFEWB010000565.1	70971	19385	9792	9303	95	7833	7377	94.2	148778	148778
JAFEWB010000566.1	50913	9079	5160	4896	94.9	4502	4247	94.3	54646	54646
JAFEWB010000567.1	65130	14066	5705	5419	95	4141	3878	93.6	82521	82521
JAFEWB010000568.1	66747	9502	3659	3589	98.1	1920	1854	96.6	114215	114215
JAFEWB010000569.1	81752	13376	6556	6315	96.3	4869	4659	95.7	91439	91439
JAFEWB010000570.1	46661	5883	2479	2410	97.2	970	911	93.9	64712	64712
JAFEWB010000571.1	12017	681	562	560	99.6	31	30	96.8	12473	12473
JAFEWB010000572.1	68688	17742	10486	9964	95	7103	6686	94.1	90341	90341
JAFEWB010000573.1	86467	15213	5574	5316	95.4	3964	3709	93.6	138102	138102
JAFEWB010000574.1	117308	33689	27860	26324	94.5	24235	22831	94.2	146375	146375
JAFEWB010000575.1	62914	18110	11359	10919	96.1	9930	9585	96.5	86997	86997
JAFEWB010000576.1	35414	5985	4353	4183	96.1	3817	3654	95.7	47677	47677
JAFEWB010000577.1	37972	4442	2745	2563	93.4	1809	1632	90.2	62557	62557
JAFEWB010000578.1	71611	9614	4369	4250	97.3	2702	2591	95.9	74166	74166
JAFEWB010000579.1	92205	21631	6848	6556	95.7	5334	5057	94.8	136617	136617
JAFEWB010000580.1	41612	7067	2788	2715	97.4	1252	1179	94.2	75269	75269
JAFEWB010000581.1	62625	11034	2260	2148	95	1773	1664	93.9	90426	90426
JAFEWB010000582.1	49850	7564	2309	2242	97.1	1474	1411	95.7	63007	63007
JAFEWB010000583.1	25263	2095	1332	1310	98.3	61	47	77	36503	36503
JAFEWB010000584.1	59529	10171	5725	4464	78	4879	3627	74.3	69379	69379
JAFEWB010000585.1	21658	2515	768	764	99.5	62	62	100	22445	22445
JAFEWB010000586.1	279419	75994	55008	49871	90.7	53468	48408	90.5	380475	380475
JAFEWB010000587.1	79881	11622	5272	5063	96	4351	4143	95.2	97190	97190
JAFEWB010000588.1	51882	9943	6655	6404	96.2	5558	5316	95.6	66563	66563
JAFEWB010000589.1	76991	16128	9330	9022	96.7	5732	5475	95.5	92541	92541
JAFEWB010000590.1	288707	50608	44417	33992	76.5	39369	29267	74.3	343216	343216
JAFEWB010000591.1	14665	4426	1453	1399	96.3	837	785	93.8	34088	34088
JAFEWB010000592.1	31792	6445	747	730	97.7	211	195	92.4	34998	34998
JAFEWB010000593.1	38408	5342	2014	2002	99.4	792	780	98.5	44598	44598
JAFEWB010000594.1	24783	3942	2060	2032	98.6	265	240	90.6	29955	29955
JAFEWB010000595.1	56064	4909	2902	2841	97.9	82	27	32.9	56746	56746
JAFEWB010000596.1	125139	29761	18257	17342	95	16448	15575	94.7	169395	169395
JAFEWB010000597.1	39273	8132	3544	3470	97.9	1331	1267	95.2	45680	45680
JAFEWB010000598.1	17101	3664	3547	3056	86.2	698	251	36	70288	70288
JAFEWB010000599.1	17040	1548	2028	1228	60.6	937	142	15.2	61876	61876
JAFEWB010000600.1	60688	21043	15377	14649	95.3	13458	12771	94.9	67886	67886
JAFEWB010000601.1	117314	28786	20744	19947	96.2	17697	16978	95.9	142288	142288
JAFEWB010000602.1	32053	4592	1892	1867	98.7	512	489	95.5	42103	42103
JAFEWB010000603.1	19284	3135	3783	2656	70.2	1353	232	17.1	164320	164320
JAFEWB010000604.1	48012	4504	2523	2394	94.9	1226	1116	91	52273	52273
JAFEWB010000605.1	70362	14451	8889	8372	94.2	7035	6549	93.1	97059	97059
JAFEWB010000606.1	41197	4140	1870	1814	97	650	600	92.3	47676	47676
JAFEWB010000607.1	61027	13294	6205	5627	90.7	5500	4967	90.3	64324	64324
JAFEWB010000608.1	40797	6303	3204	3155	98.5	1507	1459	96.8	72034	72034
JAFEWB010000609.1	42263	9463	5837	5702	97.7	4675	4590	98.2	58170	58170
JAFEWB010000610.1	71775	15201	10075	9626	95.5	8217	7812	95.1	74653	74653
JAFEWB010000611.1	100376	23086	18186	17225	94.7	15421	14620	94.8	113860	113860
JAFEWB010000612.1	25186	3730	2081	2064	99.2	1622	1605	99	28147	28147
JAFEWB010000613.1	62848	9880	5109	4648	91	4385	3938	89.8	71360	71360
JAFEWB010000614.1	155209	36509	16155	15282	94.6	13705	12850	93.8	206057	206057
JAFEWB010000615.1	38041	12457	8298	8084	97.4	7357	7163	97.4	40156	40156
JAFEWB010000616.1	22058	4064	1393	1366	98.1	587	562	95.7	30828	30828
JAFEWB010000617.1	49802	14514	12445	11722	94.2	11072	10358	93.6	54556	54556
JAFEWB010000618.1	18739	3136	1246	1169	93.8	431	354	82.1	21794	21794
JAFEWB010000619.1	81735	22856	16206	15611	96.3	13914	13395	96.3	118956	118956
JAFEWB010000620.1	109252	31819	24330	23555	96.8	20646	19937	96.6	130024	130024
JAFEWB010000621.1	32104	6011	3840	3679	95.8	3276	3122	95.3	40549	40549
JAFEWB010000622.1	22553	738	463	445	96.1	275	258	93.8	34683	34683
JAFEWB010000623.1	51858	10528	7582	7252	95.6	6709	6391	95.3	56365	56365
JAFEWB010000624.1	43525	8607	5434	5343	98.3	3624	3548	97.9	47427	47427
JAFEWB010000625.1	27461	5900	2306	2211	95.9	1440	1351	93.8	45892	45892
JAFEWB010000626.1	67365	18730	13791	13199	95.7	11712	11225	95.8	79214	79214
JAFEWB010000627.1	77657	19029	12163	11589	95.3	10606	10095	95.2	98884	98884
JAFEWB010000628.1	41742	9028	4437	4324	97.5	3209	3111	96.9	64931	64931
JAFEWB010000629.1	25233	7086	5702	5618	98.5	113	42	37.2	92757	92757
JAFEWB010000630.1	47648	9503	7240	6880	95	6311	5987	94.9	59548	59548
JAFEWB010000631.1	13675	3209	745	742	99.6	154	151	98.1	20150	20150
JAFEWB010000632.1	38545	11322	8137	7767	95.5	6669	6366	95.5	46030	46030
JAFEWB010000633.1	57861	14108	6627	6263	94.5	5111	4754	93	73064	73064
JAFEWB010000634.1	30211	8122	4933	4843	98.2	3156	3076	97.5	43307	43307
JAFEWB010000635.1	38277	7439	4134	3844	93	2557	2318	90.7	53284	53284
JAFEWB010000636.1	27967	12167	8757	8515	97.2	7775	7533	96.9	37394	37394
JAFEWB010000637.1	39689	10963	4768	4564	95.7	4412	4218	95.6	45240	45240
JAFEWB010000638.1	30777	10822	8780	8492	96.7	7878	7590	96.3	33715	33715
JAFEWB010000639.1	40331	5601	4186	4080	97.5	3045	2953	97	50347	50347
JAFEWB010000640.1	30670	11101	10372	9600	92.6	9064	8363	92.3	33290	33290
JAFEWB010000641.1	68982	17487	7003	6581	94	5816	5424	93.3	92559	92559
JAFEWB010000642.1	8528	3217	1343	1281	95.4	565	505	89.4	16291	16291
JAFEWB010000643.1	18370	6920	3249	2900	89.3	2497	2158	86.4	71930	71930
JAFEWB010000644.1	59667	22821	19588	18473	94.3	17487	16414	93.9	67139	67139
JAFEWB010000645.1	28553	7033	3995	3758	94.1	2643	2414	91.3	57013	57013
JAFEWB010000646.1	16817	344	751	269	35.8	484	87	18	21665	21665
JAFEWB010000647.1	3093	1260	1220	1052	86.2	215	59	27.4	9639	9639
JAFEWB010000648.1	35079	6252	4178	3805	91.1	3193	2830	88.6	68854	68854
JAFEWB010000649.1	2884	84	445	54	12.1	428	37	8.6	38199	38199
JAFEWB010000650.1	10796	2134	1457	1187	81.5	986	724	73.4	31182	31182
JAFEWB010000651.1	11847	2585	1827	1826	99.9	81	81	100	11886	11886
JAFEWB010000652.1	30013	1263	653	640	98	15	11	73.3	44170	44170
JAFEWB010000653.1	11657	193	514	152	29.6	487	125	25.7	32971	32971
JAFEWB010000654.1	20020	4645	1665	1653	99.3	482	473	98.1	59299	59299
JAFEWB010000655.1	33283	2150	1332	1259	94.5	1084	1012	93.4	34197	34197
JAFEWB010000656.1	35860	1204	1453	740	50.9	711	39	5.5	59611	59611
JAFEWB010000657.1	22098	4311	1724	1698	98.5	733	710	96.9	41359	41359
JAFEWB010000658.1	16232	2397	1235	1211	98.1	667	645	96.7	20832	20832
JAFEWB010000659.1	12874	2090	138	137	99.3	92	91	98.9	13974	13974
JAFEWB010000660.1	21073	1397	2557	1051	41.1	1727	261	15.1	26632	26632
JAFEWB010000661.1	6762	563	430	430	100	20	20	100	6779	6779
JAFEWB010000662.1	16509	4568	846	836	98.8	11	10	90.9	17006	17006
JAFEWB010000663.1	56160	11434	6304	6020	95.5	5380	5099	94.8	75061	75061
JAFEWB010000664.1	10930	1554	875	859	98.2	387	372	96.1	18672	18672
JAFEWB010000665.1	14772	5983	2183	2171	99.5	44	39	88.6	17229	17229
JAFEWB010000666.1	9421	2405	1716	1705	99.4	191	182	95.3	13214	13214
JAFEWB010000667.1	24840	3512	1667	1633	98	1156	1123	97.1	26968	26968
JAFEWB010000668.1	19609	5659	2709	2621	96.8	1014	934	92.1	38423	38423
JAFEWB010000669.1	70244	16215	12852	12561	97.7	10654	10417	97.8	77479	77479
JAFEWB010000670.1	30972	1929	2071	1386	66.9	767	133	17.3	65499	65499
JAFEWB010000671.1	36989	7090	4530	4267	94.2	4131	3869	93.7	46965	46965
JAFEWB010000672.1	44244	8995	8019	7377	92	7368	6743	91.5	49056	49056
JAFEWB010000673.1	17563	2186	1398	1372	98.1	317	293	92.4	20409	20409
JAFEWB010000674.1	10983	1024	885	820	92.7	291	226	77.7	12085	12085
JAFEWB010000675.1	50130	8475	6343	4783	75.4	3529	2069	58.6	123483	123483
JAFEWB010000676.1	112127	30263	25414	23970	94.3	21116	19789	93.7	127429	127429
JAFEWB010000677.1	41885	9373	7627	7274	95.4	6393	6081	95.1	44430	44430
JAFEWB010000678.1	35757	4796	2796	2657	95	1717	1579	92	38501	38501
JAFEWB010000679.1	27251	7845	5584	5419	97	4715	4574	97	28337	28337
JAFEWB010000680.1	10936	990	821	708	86.2	122	15	12.3	58285	58285
JAFEWB010000681.1	6159	2319	2416	2102	87	395	83	21	50907	50907
JAFEWB010000682.1	146685	19435	6765	6083	89.9	3878	3210	82.8	193664	193664
JAFEWB010000683.1	3241292	180704	2574557	177911	6.9	2424597	147167	6.1	3482023	3482023
JAFEWB010000684.1	2252170	92670	1207152	90062	7.5	1131047	54258	4.8	3366435	3366435
JAFEWB010000685.1	277165	9738	45627	8343	18.3	39240	5621	14.3	322730	322730
JAFEWB010000686.1	144043	23394	35637	20820	58.4	16663	3106	18.6	182304	182304
JAFEWB010000687.1	152015	11638	15632	8877	56.8	7024	916	13	174466	174466
JAFEWB010000688.1	68940	16831	10671	10496	98.4	2111	1957	92.7	78424	78424
JAFEWB010000689.1	208905	6145	43727	5454	12.5	40114	4469	11.1	248961	248961
JAFEWB010000690.1	241374	14102	57626	12943	22.5	47615	6850	14.4	325098	325098
JAFEWB010000691.1	75883	13779	3733	3601	96.5	2188	2073	94.7	95584	95584
JAFEWB010000692.1	60248	13018	6075	5872	96.7	1234	1059	85.8	72844	72844
JAFEWB010000693.1	266782	29282	76897	27986	36.4	51398	6573	12.8	317246	317246
JAFEWB010000694.1	106681	16987	3904	3753	96.1	1815	1667	91.8	148380	148380
JAFEWB010000695.1	4038316	245441	3228864	239417	7.4	3187816	219964	6.9	4257942	4257942
JAFEWB010000696.1	194458	15727	53318	14541	27.3	41448	6748	16.3	270517	270517
JAFEWB010000697.1	14404093	871818	11811059	858097	7.3	11066467	698482	6.3	15674760	15674661
JAFEWB010000698.1	8476750	503635	6625037	491596	7.4	6197141	385990	6.2	9450810	9450810
JAFEWB010000699.1	8209323	506542	6447252	490710	7.6	6046323	394192	6.5	9299275	9299275
JAFEWB010000700.1	10674015	719060	8801901	709174	8.1	8210295	553008	6.7	11514248	11514248
JAFEWB010000701.1	105961	19158	4841	4575	94.5	1977	1719	86.9	130840	130840
JAFEWB010000702.1	202741	40608	16568	15792	95.3	12226	11512	94.2	265515	265515
JAFEWB010000703.1	114990	19311	10339	10191	98.6	843	740	87.8	120893	120893
JAFEWB010000704.1	439843	34362	95578	32098	33.6	66683	8301	12.4	643653	643653
JAFEWB010000705.1	430019	30386	114191	25939	22.7	91830	12583	13.7	583858	583858
JAFEWB010000706.1	709971	55061	151251	44467	29.4	132903	36908	27.8	974854	974854
JAFEWB010000707.1	226186	8057	39237	6435	16.4	35065	5007	14.3	261214	261214
JAFEWB010000708.1	96247	2402	15759	2037	12.9	14258	1548	10.9	104361	104361
JAFEWB010000709.1	65933	11493	6754	6410	94.9	2717	2400	88.3	182005	163993
JAFEWB010000710.1	54694	12872	5774	5486	95	4509	4236	93.9	56793	56793
JAFEWB010000711.1	127712	30364	18505	17725	95.8	14375	13707	95.4	158079	158079
JAFEWB010000712.1	131619	23319	5662	5447	96.2	3286	3111	94.7	158559	158559
JAFEWB010000713.1	157647	40002	27302	26233	96.1	20477	19469	95.1	209351	209351
JAFEWB010000714.1	22081077	1271434	18016607	1243511	6.9	17794468	1123756	6.3	24296367	24296367
JAFEWB010000715.1	13997434	614639	9737321	593129	6.1	9640136	542787	5.6	20399607	20399607
JAFEWB010000716.1	3446315	134798	1289127	105618	8.2	1272230	94550	7.4	6849537	6816452
JAFEWB010000717.1	58589	14619	8468	8161	96.4	7032	6764	96.2	69300	69300
JAFEWB010000718.1	1116417	40627	344867	35785	10.4	339193	32052	9.4	1943047	1943047
JAFEWB010000719.1	118128	29396	8951	8489	94.8	5624	5169	91.9	128601	128601
JAFEWB010000720.1	30760188	1450379	25690503	1421414	5.5	25533261	1362721	5.3	33854152	33854152
JAFEWB010000721.1	48617	5967	1455	1397	96	986	940	95.3	72670	72670
JAFEWB010000722.1	471779	52411	81233	37374	46	59357	15870	26.7	682750	682750
JAFEWB010000723.1	43951	7818	4634	4544	98.1	1160	1097	94.6	86325	86325
JAFEWB010000724.1	204466	4394	40568	3956	9.8	36640	3227	8.8	325155	325155
JAFEWB010000725.1	125996	17386	6591	5717	86.7	4660	3796	81.5	151767	151767
JAFEWB010000726.1	137856	28114	13562	12958	95.5	7651	7070	92.4	220088	220088
JAFEWB010000727.1	219132	37149	18487	17654	95.5	15022	14262	94.9	285795	285795
JAFEWB010000728.1	89582	17570	9663	9109	94.3	7728	7250	93.8	202228	202228
JAFEWB010000729.1	133382	21417	8370	8168	97.6	3293	3111	94.5	157821	157821
JAFEWB010000730.1	134067	6252	10490	5010	47.8	5683	651	11.5	148703	148703
JAFEWB010000731.1	8839015	459532	7207551	450787	6.3	7138904	419100	5.9	9374611	9374537
JAFEWB010000732.1	7507375	503189	5957810	487937	8.2	5868363	439302	7.5	7935912	7935912
JAFEWB010000733.1	71448	2302	6141	1371	22.3	4810	440	9.1	86291	86291
JAFEWB010000734.1	46103	12494	5011	4722	94.2	2647	2415	91.2	101937	101937
JAFEWB010000735.1	860719	54242	16629	14327	86.2	13018	10818	83.1	1350584	1317497
JAFEWB010000736.1	51182	11239	4337	4308	99.3	913	900	98.6	60618	60618
JAFEWB010000737.1	347439	17617	59463	10933	18.4	51104	8033	15.7	451427	451427
JAFEWB010000738.1	175950	6839	35037	5788	16.5	30244	3679	12.2	223629	223629
JAFEWB010000739.1	91171	18613	5249	4969	94.7	3983	3728	93.6	124147	124147
JAFEWB010000740.1	82172	19796	11955	11396	95.3	8969	8425	93.9	113180	113180
JAFEWB010000741.1	112907	6390	30989	5594	18.1	27977	4644	16.6	120502	120502
JAFEWB010000742.1	63369	22686	8862	8646	97.6	3715	3529	95	71476	71476
JAFEWB010000743.1	457762	28675	110495	25165	22.8	88962	13279	14.9	634748	634748
JAFEWB010000744.1	2623441	179114	2096999	175968	8.4	1942496	119839	6.2	2793150	2793150
JAFEWB010000745.1	50046	19972	16189	15839	97.8	4894	4571	93.4	62114	62114
JAFEWB010000746.1	66465	22798	18949	17875	94.3	14659	13625	92.9	78851	78851
JAFEWB010000747.1	42576	8557	5907	5615	95.1	4962	4738	95.5	52900	52900
JAFEWB010000748.1	2752999	186769	2185278	183353	8.4	2032495	144019	7.1	2910655	2910655
